# Supplementary material for: Three-dimensional optofluidic control using reconfigurable thermal barriers
Source: Nat Photonics. 2025 Aug 8;19(12):1385–91. doi: 10.1038/s41566-025-01731-z (PMC12672375; doi:10.1038/s41566-025-01731-z)
Supplement: Supplementary file 11 — Statistical source data. [file 41566_2025_1731_MOESM11_ESM.txt]

Fig 1c

Power mV; Power mW; dT K
1600;21.5;7.64
1700;28.2;19.06
1800;35.8;28.38
1900;41.1;37.25
2000;47.3;43.98

Fig 1e vel_x
0.0333759964815245;0.46778653696426;0.9917987073015;1.77677636806301;1.59438424260335;1.73393805204107;0.873808501554431;1.41698214306457;0.865210061097631;0.452290424907694
0.190701328790404;0.906526798264211;1.27541376486879;2.01245063860721;2.58415207346023;2.29741848384671;1.11938844550726;1.25531025146691;0.69969171746063;0.460727885373744
-0.170578200546046;0.62826232444935;1.64361323223375;2.95581044536364;3.69639551360156;4.30949255288456;2.48790097325467;0.943265243077437;0.846818832111159;0.711185653547143
-0.112737071833871;0.436662279098256;2.287250668734;2.61720234255687;1.11137572454122;1.32320385299885;1.1510876221873;0.593382688304353;0.331729919309076;0.527486575546912
0.368961889850483;-0.432877508533763;0.0964204402172092;0.0471142356561518;-0.183719168673446;-0.45989301820684;-1.33677422035711;-0.480193092948264;-0.227162345791328;-0.0890046049949028
-0.319199162000676;-0.155461134653226;-1.0003045229595;-2.71893830049056;-2.78143695021467;-2.76862180106195;-2.2471851444957;-1.84876996425397;-0.947499606850357;-0.240184463290518
-0.00854322639390485;-0.669561369124712;-1.46652015837946;-3.19478030427211;-4.43612420468058;-2.52398361521154;-2.15460340836057;-1.91286966454009;-1.29616011937879;-0.447883937828629
-0.533290115944796;-1.22648401336063;-1.56061775352106;-2.54714493654271;-2.03345072787463;-2.18670138430161;-1.86635101074226;-0.265496446810241;-1.09306777974061;-0.810693853787245
-0.309139107425242;-0.979093696899202;-1.51331296009006;-1.2373142367284;-1.70854838226385;-1.66545396941773;-0.229650031960374;-0.11426016267089;-0.98803056391496;0.194695179627943
-0.770643453124256;-1.21754245603826;-1.25854475129924;-1.45122663228768;-1.54063996554786;-1.45741588985305;-1.68973647993908;-1.44364753320893;-0.976019729476961;-0.192000954876287

Fig 1e vel_y
0.184718285398453;0.481534920268572;0.375999208453652;0.259843872347173;-0.0639024975806253;-0.185063313329181;-0.108068605770883;-0.657669927647788;-0.490449099304852;-1.48835598065326
0.767106583795377;0.887655460956276;0.696220244142393;1.01139835773979;-0.240552963713359;-0.919129604207641;-1.24697674679262;-1.3079384080472;-0.750565667827535;-1.16833380667874
0.328117519485616;1.21664701529292;1.49866572105802;0.644765255614893;-0.601946150546979;-1.95736299908631;-2.82279473403507;-2.17976125163398;-1.39277161303614;-1.8067236108286
0.280023170257894;1.35894841352542;2.45623148122546;1.24737483522674;-0.661050790908649;-1.8487033823834;-4.61229577524804;-2.90587387260189;-1.50237753197024;-2.1064479590977
0.641227258846475;1.08625466695961;1.66710023777846;-0.168141879341213;-1.16167933425287;-2.11839025657163;-5.15240763337821;-3.65661090776793;-1.83716892302303;-1.50382770537614
-0.0172019781139146;0.137584339364368;1.26418695936647;0.654229297851362;-1.17460466447037;-3.253140880214;-4.54185281632099;-2.65916691420314;-1.74747051338996;-1.78526913666867
0.145786206150207;1.49954037648975;0.873484112937587;0.524182266831386;-0.573640774374122;-1.92902154906734;-2.84265608069438;-1.88948281043791;-1.50408334137768;-1.41391708314345
-0.179150213066649;0.422008828539988;0.513442208077878;-0.138891760211757;-1.1448556239933;-1.03349016954567;-1.49499522354799;-1.18180301625549;-1.12795364049809;-1.02614809159992
0.653693456977348;0.237940404903931;0.798272368132196;0.727216894336588;-0.243826543176488;0.0566778801647154;-0.533926902523838;-1.22256426581575;0.915256719586483;-1.33851998876408
0.693792634826739;-0.42020193955274;-0.290515219044707;0.637989386412667;0.43329775555652;-0.0344318527040135;-0.849941237768938;-1.27276215185156;0.030212645761714;-1.36739903671744

Fig 1fg vel_x
-0.0813625901421045;0.464294069265718;0.989643798633495;1.29577303859398;1.76776833609758;1.14092114824807;1.02973935650501;1.83027704058467;0.930220833323344;0.343408021103342;0.0686113269947712;0.0426914605619898;0.772902881568338;0.896496108965955;1.53330849973122;0.841983678027512;0.552305089804854;1.18608252266632;0.573557326275827;0.184386128420684;-0.413146968919941;-0.206690933943772;-0.22754787643207;-0.42052894319758;0.210246982100098;0.318739743835684;0.115665101532988;0.179252967215385;0.288528342978305;0.276766057567291;-0.481749481181253;-0.485752261847121;-0.875165247442845;-0.447055621144984;-0.389238986217188;-0.466147774777164;-0.221006707006262;-0.0694424599859089;0.170057142742979;-0.0227886096433075;-0.444409978268116;-0.461337575259083;-0.776128207557502;-0.519542449139157;-0.553413416511921;-0.669984391201746;-0.10571707340153;-0.104023121166639;0.320347234827816;0.221626720989111;-0.414761354861016;-0.437318772616348;-0.461681161634069;-0.557815255021104;-0.0542069193196643;-0.0515984719953062;0.0647141288013237;0.133709001313059;0.65965155008896;0.33408665249484;0.174418451033496;-0.119450482813146;-0.185687288268385;0.0731564211179179;-0.0110319548704901;0.0335164512664327;0.637338533290563;0.638517533116348;0.727658737859483;0.207497510980666;0.323717294787565;0.463132487318651;0.650439271115217;0.361101471863968;0.801380803831858;1.11681997052085;1.27909804346694;1.25382676019961;0.246248756820811;0.587066190937769;0.859263208546552;1.06833816301969;1.0733807127506;1.95821087657368;2.00753019178804;2.02466529604357;1.86445391666709;1.61491633153565;0.768781858287914;0.317980676235662;0.0653;0.0653;-0.261933418744135;0.0653;0.0653;2.77014320362886;0.0653;1.04588044810688;0.146552514838238;0.0185915073909931
0.252435101042113;0.832580533345257;1.01339757525445;2.05808994295802;2.69755391749658;2.31012570928087;1.59431851634172;1.10865238359734;0.441138638744908;0.151882951760836;-0.154586208704549;0.298858257376201;0.446807457579243;1.06219891843129;1.41820966059247;1.25530677805755;0.893331862698927;0.769506780797705;0.529851640903306;0.258576320388362;-0.701089909427122;-0.409303345767598;-0.620358830163344;-0.303203815557153;-0.157952426128496;0.0575970936450871;0.19230380088203;0.547894517449349;0.220282418406808;0.305217039203652;-0.810841175169326;-0.698369878668949;-0.98093512007326;-0.870018945355943;-0.903302917868856;-0.671889677844558;-0.281011096419269;-0.0472084725559325;0.160164436034785;0.205811850586079;-1.15028309315867;-0.897983288185154;-1.17551970585787;-1.54744170700567;-1.31602655517021;-1.04647943058155;-0.43938078983988;-0.25135371121756;-0.163262441632132;0.279990818641331;-0.939947838958945;-0.814342532642368;-1.27075817605527;-0.92400655446953;-1.44845122583378;-0.543255867634791;-0.616614646075747;-0.0222370842016252;0.246015865745004;0.0692145525788342;-0.583237571094031;-0.200407643441619;0.0786412237368809;-0.357280811846016;-0.35185306993903;-0.15401717759865;0.132551509217081;0.393564967286345;0.338203919277322;0.414509684337096;0.0668009552608842;0.630809523071961;1.11011780073201;1.20037538066877;1.56378271509093;1.52416513646594;1.53281802354002;1.19513623660252;0.751643371820988;0.0214562261904362;0.276115086416157;1.51148575889515;1.46779793702458;2.41215747131319;1.76116503365517;2.64287402192344;3.05249781890069;1.66423309762524;1.31516432024855;0.726786961620192;0.0653;0.0653;3.01835188647942;0.0653;0.346675603860484;0.0653;0.0653;0.0653;3.77855510689781;0.0653
-0.196953619762987;0.317371074572926;1.59785116313182;2.95805247497866;4.16053391830572;4.54807812656667;2.18956743977138;0.832941166776747;0.860556952571397;0.743878349200178;-0.578432846510759;0.165725889384216;1.20230871079147;2.13122140469562;2.44819309519705;2.24149551799216;1.27507704822845;0.520879913652734;0.576734594162606;0.565866715846545;-0.51412299519124;-0.721465391547171;-0.401509500519796;0.0403655090300949;-0.772502322880243;-0.335018469532965;0.065672683866071;-0.0987841565187064;-0.0265618279971642;-0.310397825804189;-0.645347014726118;-0.721144243727917;-1.66457157145769;-1.7341457885797;-2.13178568574208;-2.05399024789963;-0.872346104203186;-0.661920040011595;-0.0347958593397088;0.0293674337814222;-1.08776991464644;-1.02960308712311;-1.53784617368948;-2.00064581758536;-2.54850676932151;-1.93111979634274;-1.19687578270484;-0.550050058592782;-0.272377567612468;0.266646916753709;-0.858261483940037;-0.936448841842407;-1.15693487419573;-2.37908384798122;-2.5156249107267;-1.92349753922841;-1.17346074262561;-0.423461676509624;0.0818793509024102;0.101789241479498;-0.291841293299635;-0.203669915694969;-0.162843164723611;-0.882046033071112;-1.57717218916462;-0.9967576351342;-0.357349855214932;0.3856768043288;0.0439971959192714;0.233889487480053;0.589269421287924;0.618945557301485;1.19009537319272;1.00863918687606;1.39959606030063;1.5844972252826;1.35212305812658;1.52344170705424;0.818806160144303;0.10749420477205;1.50819406740205;1.95262501146323;3.00498312847433;3.9559425175404;4.728340483621;4.7419976066082;2.98895917494353;2.02125893349776;1.05535420846482;0.814495385232777;0.0653;0.0653;0.0653;0.0653;1.36681630773091;1.86703671901924;4.08025032638868;0.0653;0.0653;0.0653
-0.345236056055154;0.414502263952519;2.25097849219598;2.30137924611251;1.14984797400116;1.38915072564981;1.25491808452828;0.374969951700464;0.204707158063249;0.486100114022575;-0.0498126780595655;0.359421664269234;1.06001750805221;1.4952088303276;0.584065813441357;0.566587180523561;0.714028332763005;0.484108862287077;0.374575939581715;0.106729870474257;-0.223035006733554;-0.270022113875868;-0.375420203335421;-0.0987548440248511;-1.54830682587885;-0.441901392858116;-0.626724477051346;-0.274970724109425;0.115733534530164;0.0744379962035644;-0.547578343209456;-0.0824786082865664;-0.662323488215956;-1.33349201271753;-2.54098687498016;-1.11781214122072;-1.19115154135318;-0.610732737725084;-0.179822241540792;-0.0384551698434621;-0.346432936253746;-0.72369281469462;-1.02248751890742;-1.6443069998665;-2.07142781653641;-0.980309833428812;-1.36409765405836;-0.581140977490955;-0.0578874357196726;-0.353438174783942;-0.475149954480529;-0.669382842690673;-0.752243414070555;-1.52701824694252;-2.26582205937127;-1.19257942143149;-1.21649169146436;-0.291281444372899;-0.1739154064222;-0.0924084370353415;0.00526063028634195;-0.364196752856017;-0.366812130875993;-1.41351817497587;-2.09211579374442;-0.841830402347816;-0.803875128061588;0.0897014374578787;0.0407078750505227;0.174872741165236;0.0805957592201589;0.359346066887974;0.640639051076299;0.207810662381761;-0.732767638660333;-0.00449732600480804;-0.189389703019241;0.542593441233163;0.201107911648665;0.102469195447363;0.263144280498755;0.994506849310745;1.50914328571811;1.9320567801429;1.56202026704976;2.32660295019908;1.20095650924433;1.07605107211621;0.378278768374731;0.109734433710683;0.434107148087648;0.0653;0.837399517900709;3.3800114149942;1.21331478600575;0.75024279672845;1.34564081124065;1.34340745927302;0.142647053630471;0.153974703854702
0.108169889222653;-0.314044684376004;-0.0406347108051031;0.0987709782899645;-0.176796578760906;-0.605246198815852;-1.27162858913493;-0.491169425640096;-0.175077103875604;-0.174143006722347;0.243453866727548;-0.195034115125006;0.147116781469035;0.0451928075851642;0.21974386233982;-0.00296671741930693;-0.303794570677326;-0.00786037018737522;-0.254078838561508;-0.231557816495905;-0.0884009072021715;-0.0283995060211329;-0.0725885320702807;0.260506347620584;0.240109739594605;-0.180683929818653;0.0454729770692952;-0.0358604526173761;0.0916057944945953;-0.109759811983122;0.144673863834708;0.104978736679284;0.127480585325237;0.324462298359858;0.165345605409065;-0.0983490948116479;0.341818288611339;0.447502189319757;-0.0408594182877886;-0.00377537667337789;-0.197748442053643;-0.0570870258949702;0.00461618570264195;0.391582511824022;0.34357102551345;-0.202405228351648;0.646868233282526;0.207660963065216;0.0670273480260874;0.198320038771419;-0.229491938675538;0.484680536558228;0.00564334959147942;0.433421110244592;0.472943397973316;-0.310047018369213;0.417288917900703;0.279042675152833;0.0658817995960464;0.563173120009814;-0.0506456811214424;0.059048144335474;-0.0661688417409887;0.493346347185451;0.717445842906638;0.0711866192687249;0.0985627965574768;-0.182387855918164;-0.463107838453271;-0.0476288416331094;0.101072232937792;-0.384999789168001;-0.3433406647558;-0.00594824431946811;0.687171590796114;-0.138542386532862;-0.0807848233950867;-0.49669710727619;-0.274880902076244;-0.433466719680855;0.231761716575274;-0.289721032464967;-0.824977119731343;-0.812758881808399;0.070283333008177;-0.755265718629972;-1.0542116233787;-0.84398927670347;-0.507527820815765;-0.070988070651711;0.0653;0.0653;-2.38378828602839;-0.859498714148619;-0.0148472168703826;-0.208221312887575;0.445602995722486;-0.856550791730155;-0.263536169010122;0.0653
-0.071487092189233;-0.00521253305007269;-1.25801492838749;-2.68921842621216;-2.54762140650545;-2.76805779479539;-1.96531236452367;-1.6425658161413;-0.743380464763285;0.0549665108820361;0.158952581047713;-0.108739883379953;-0.905554236229641;-1.40853539446706;-1.54203532313434;-1.89547629000526;-1.32050879842166;-0.919562823612442;-0.559329980021609;0.179583409615931;0.229140454261107;0.270511501465989;0.282937803972548;0.397640955513201;0.90277432038491;0.213017715396004;-0.413854040648094;-0.159135322393016;-0.0888019956354003;0.0405996715461785;0.127042489313502;0.897737183697588;0.939946382850551;1.47269696843868;1.83356473721293;1.56446294220684;0.431366697250439;0.31977605243829;0.050090538649879;-0.0779350895648342;0.279993858385067;1.11942289440393;1.39997711500514;1.42656310702593;3.01693331155372;1.88919605144467;1.33500188864235;0.232280028151911;0.0878663698704557;0.100334127889778;0.377265872562411;0.819538990834512;1.7253374047516;1.49733946969585;2.28400515078549;1.37972176580162;1.11121911097857;0.28140721048706;-0.0304939085133309;-0.0950525864181316;-0.195497304957819;0.0137484955571115;0.603029631697161;1.46326622904004;1.68934874351124;1.01051101710038;0.558612187989766;0.00673575870545987;-0.443743076812478;-0.164157368238477;-0.291082326045083;-0.454361097506716;-1.21198664859253;-0.0929089424276211;-0.203386934001588;-0.382446554411656;-0.831391539659161;-0.917205207049422;-0.865058915185454;-0.552649501188037;-0.129923505768408;-1.36321439930961;-2.45825605879189;-3.39915601983682;-3.11522349641957;-3.13426931859321;-3.57482394423336;-1.92670301341347;-0.756900177280768;-0.43623997220824;0.0653;0.0233626768157007;-0.380874656554772;-2.66377577086393;-2.81477805030103;-2.52604528375249;-3.26296147878082;-2.30934966413702;-0.460476774413735;0.619029457190589
-0.252720554597371;-0.855946358574829;-1.51397474233848;-2.89676821285924;-4.14748244965463;-2.57872639389793;-1.85618695283076;-1.46292684599674;-1.09500824581144;-0.363735697840653;-0.0323198268752644;-0.336405512520716;-0.918131090769714;-2.20618091681305;-2.70560609738393;-2.2212887866156;-1.86715383270186;-0.911877041864556;-0.542452393827135;0.0440443262850528;0.382470374120673;0.204995538005767;0.0812915392327339;-0.196622921928452;-0.719534946817868;-0.541937455299165;-0.610260743038363;-0.56160004011982;-0.41951588561904;-0.266840735506684;0.598721727161789;0.855489882478908;1.28242168298609;1.23134017722577;1.11636738932975;0.692659731637869;0.615917987547735;-0.0675346957435264;-0.418419030013268;-0.371446106650534;0.403212940696522;1.00037802523131;1.42613243692325;1.64498099104353;2.47701689396919;1.3060205765846;0.962401286303295;0.389255236135927;-0.152165391931584;-0.0593405741830191;0.348115161037719;0.830158633280249;1.2396851535536;1.50775286161216;1.94824260181783;1.10889509207243;0.580365013182334;0.469942782797304;-0.184337387827672;0.0471434453933403;-0.0124693988666681;0.226168281495357;0.418962819185276;0.85079058221453;0.800115006664602;0.467760088995838;0.278399990689966;-0.632340705015739;-0.462127157611542;-0.0581160483545141;-0.0861214083511035;-0.687370084768418;-0.449775575162224;-0.709972074638415;-0.674829383201559;-1.40609273286434;-1.30430091331219;-1.29471006434854;-0.712134291700248;-0.283831392778695;-1.36062072913336;-1.34676179410307;-2.09238000125319;-3.31213032132685;-3.35130666295545;-3.57852597308162;-2.93410980760724;-1.91055096162409;-0.854604622453717;-0.372198331431007;-1.22990080329586;-0.0818814273725217;-2.30964090828142;-3.23275916509425;-0.880040802075583;-4.91894444891259;-2.72282468322432;-1.38544268015242;-0.194535966175224;0.0653
-0.602263243517474;-1.10876263675525;-1.37814758391515;-1.99904064135674;-2.54975167844078;-1.80113304252911;-1.85628860878344;-0.118987550830652;-0.88452888735272;-0.807439574566982;-0.4024503428336;-0.580284025611105;-0.731644159815363;-1.33980012175109;-1.87621525567842;-1.55603046918479;-1.35944462738614;-0.932221682348567;-0.679882037464441;-0.815851583643518;0.276558156168173;0.428094187244659;0.27040786217324;-0.385036563317034;-0.52907555856424;-0.704888690986743;-0.563648762366406;-0.703112588068818;-0.533051080525593;-0.173411195353107;0.116896697746516;0.435808265305659;0.378062751521765;0.789858100013774;0.461534339637246;0.186852589542691;-0.0410029230243782;-0.498181271484165;-0.491507110231006;-0.381393568493293;0.522118416650714;0.597563772387966;0.710208459297915;0.851226913520643;0.750733668914587;0.735346969081839;-0.095980327465249;-0.0128630961999167;-0.420495896483292;-0.0675982361556815;0.56197672934709;0.715156512140957;0.734878867498246;0.9895766520822;0.947461391581393;0.423888355853511;0.151294299142325;-0.212735528358273;-0.36961626959432;-0.235866554386301;0.271523369968142;0.272029350993185;0.337866608531073;0.507662953645262;0.450284443802263;0.507446120897867;-0.703304279044586;-0.380658278197951;-0.457209259748445;-0.32127661375509;0.00864840929615974;-0.330287139013751;-0.788329450359276;-0.479070222870444;-0.806480895206416;-0.998036970144331;-1.34487243081381;-1.22742019889593;-0.892530927404486;-0.483842915164489;-0.14299078831818;-1.20507694163387;-1.27441543626263;-1.70393130157976;-1.95720088083727;-2.49320440866523;-1.62010118198083;-1.40650056494998;-1.07614677074172;-0.323417143231962;0.721849224717663;-1.84498019961593;-1.20119594014647;-1.93724611434617;-3.75398080582291;-2.06934532693412;-0.580943887057216;-1.72797632178247;-0.573801442717425;-1.21390353819884
-0.209251096420225;-0.716035428567421;-1.46250512162592;-1.1148204098633;-1.62358345196754;-1.09236057492131;-0.321083078966567;-0.0622420786984576;-0.872738937485962;0.0123853067625531;-0.211806172195658;-0.144355260521974;-0.629494512970845;-0.724819515610686;-0.610400030841898;-0.817471870246639;-0.640778697716345;-0.607200551732782;-0.696300585618906;-0.572921244468878;0.263225851059051;0.0104415866739772;0.04479181032122;-0.0499980015761844;-0.222079756459696;-0.30926435905427;-0.44075342972897;-0.651896053223967;-0.347559640581237;0.0451023009500777;0.52687845465797;0.405636025350758;0.212834997061963;0.563536747759526;0.112195958338482;-0.232321234266628;0.151880712815586;-0.0435702454061591;-0.189348951672753;0.113301049924498;0.459225944293694;0.675163107104717;0.546222938459713;0.628138531776777;0.219589926499592;0.334589406508242;-0.175956578509533;-0.317809791144108;-0.179974504378229;-0.0438041595796464;0.373447968426195;0.671434282692448;0.812754828469222;0.708802226787164;0.555052820232558;0.138330618451432;-0.121620747133996;-0.13755475585133;-0.25736596324067;-0.249944572831276;0.0939550366431823;0.284080376268083;0.120399134095258;0.415597561378745;0.0317213370535685;-0.195849753053541;0.0391168383881469;-0.588632374055737;-0.423404503299729;0.163542712104315;-0.0545869405966792;-0.179036589451739;-0.455987581576762;-0.175847547076322;-0.129538705144461;-0.515841584107418;-0.707742389733956;-0.905515180540778;-0.580837077542182;-0.494426226666794;-0.690491872380475;-0.684138980202854;-0.994390431245625;-0.848798239070047;-1.12942983924439;-1.34728569811577;-1.34511369491652;-1.28600163885349;-0.547847918525139;-0.380652818574315;2.6505951112763;-0.770664005674945;-2.40209104319059;-0.921927149514135;-1.30042270067768;-0.644657161580219;-1.04491528982737;-1.70281603470644;-0.535630729165291;0.0653
-0.0673743754119165;-0.203565565188196;-1.01416476076563;-0.363184317549229;-1.08840756969886;-1.0980704757224;-0.261336861720928;-1.58052440893425;-0.963798715280758;0.127597044814234;-0.413834468139508;-0.862945269288002;-0.961125114967869;-0.830028805841738;-1.46506557566202;-0.972914942358867;-0.908710899813166;-0.957700275525177;-0.973286586173878;-0.272957214589179;-0.678739222087044;-0.336102896398485;-0.562731630604303;-1.02818385408794;-0.529032367309629;-0.952730060580488;-0.638034732898543;-0.875381433197052;-1.35989668945741;-0.420869874241328;-0.488246606930838;-0.43394629379687;-0.183856460117579;-0.15214703177836;-0.220153715417229;-0.668654814055853;-0.93218242965136;-0.828230174691946;-1.04408109206294;-0.176802057363423;-0.381527820351453;-0.320557166215486;-0.602715671879476;-1.14117172267927;-1.2329533741284;-0.752376975465052;-0.563560716151998;-0.989393873839576;-1.03814855898645;-0.507528917382968;-0.889447779058857;-0.61479054513161;-0.340212655875906;-1.24803259392573;-0.560690465327962;-0.823459179225755;-0.523736071172743;-1.00853345632025;-0.994204767871852;-0.850785262240182;-0.640545973178065;-0.453991476169922;-0.704326103901749;-0.672219402205618;-0.892699185570905;-1.20689874782464;-0.54556177480921;-1.03648830520266;-1.27726533915498;-0.747417884732222;-0.300083749738586;-1.18444977441935;-1.74303245380538;-1.03991605686113;-0.280854261343061;-1.75942627860454;-1.11103041102643;-1.26136063669903;-1.51555281514936;0.0653;-2.02747759844985;-1.88686310662163;-1.37279473375038;-1.46944422079159;-1.08692894345975;-1.60408731696837;-1.1723243156304;-1.25375723425539;-2.01598154916429;0.0653;0.0653;-1.38596829327497;0.0653;0.0653;-1.71219535873501;-1.86638136645459;-1.34701777454218;-1.06376293747235;-2.28255412182303;0.0653

Fig 1fg vel_y
0.147194358054836;0.317776096025888;0.655135272945601;0.35420785095484;0.0202336852038918;-0.471910729889432;-0.412646251978725;-0.970883948924633;-0.669393618954186;-1.36863673607398;-0.0997031735774792;0.356988931265749;-0.0209071119315816;0.554308385730801;0.117316367647976;-0.143634713137435;-0.310382120956143;-0.454802705504123;-0.0123042485424936;-1.65603879342186;-0.439667586816937;-0.221387572114349;-0.00127595327482966;-0.157839141015363;0.154666148119325;0.191612314525839;-0.0314665705828363;-0.0329038358767699;0.0161986654263029;-1.67760924882585;-0.517163971648315;-0.546640875713051;-0.324636172908466;-0.144934238156044;0.0326991672168193;0.112058983933405;0.405816052177261;0.303302877301149;-0.140272256611297;-1.43957367006915;-0.695805936283806;-0.479433042792412;-0.234235048093933;-0.246169492089071;-0.163694791057474;0.148217041393637;0.485705464526817;0.305725253716592;-0.0216994155607328;-1.60717370209164;-0.36019206977315;-0.593624579695625;0.140233168008607;-0.0900956477355497;-0.118642157278468;0.159209212020311;0.349482848018674;0.0674938874324489;-0.417790203519337;-1.96968960819934;-0.156777317516635;-0.102401961300476;-0.403611589552183;0.159419159377953;0.290217261978887;0.186973381662233;0.27109844173688;0.203926575737618;-0.561613614050906;-1.87396433218404;0.388904604307031;0.195187577371852;0.299453344559064;0.283869467488467;0.116668334770938;0.375239722708651;0.109291090223717;-0.411673560646589;-0.249457623933333;-1.63049688811258;-0.195696810747862;0.611504297957342;-0.0204225337923001;0.113417623157224;0.163241350696291;0.411173148502297;-0.342101844600904;-0.919497619137654;-0.891823176536883;-1.62923604669399;-1.3454;-1.3454;-1.47029512749769;-1.3454;-1.3454;-2.42076150191642;-1.3454;-3.13411729514234;-1.08392462057664;-1.63626084532478
0.532001587541586;0.797848470326497;0.619197423142913;0.921030261138548;-0.257975982442749;-1.16471465984896;-1.28374450019762;-1.28691197832463;-0.700771630803666;-1.24510739122098;-0.0639381720928742;0.398177415864316;0.245358759149422;0.650967714464076;0.150985814580578;-0.500883295840919;-0.742054697401273;-0.948632037042227;-0.170047147496434;-1.38491364408675;-0.337632473851073;-0.528396622083532;-0.152209071760482;-0.0742364094100119;-0.0179884596320989;0.101118669092692;-0.15299013817975;-0.00838145544050151;-0.164643609528087;-1.67711167991134;-0.55874557582202;-1.06221526814533;-1.02421522674701;-0.467633523779884;-0.152594041178469;0.00618198353400468;-0.0655086478505942;0.173754703071034;-0.213179775803452;-1.99001201059941;-0.76264605082394;-1.04917471884893;-0.627595526495863;-0.530030439924945;-0.254045047421321;0.116732012652129;0.246490944419325;0.150788885128244;-0.0687747762901709;-1.69290849568225;-0.288946449033505;-0.727164459898113;-0.730541682703143;-0.802142383105859;-0.348163408478911;-0.0545134257452826;0.565626775995842;0.380661807468357;0.0321287313692913;-1.96480985937562;0.191239627537851;-0.288791283573018;-0.231508787028798;-0.410620561514729;-0.0662713448587819;-0.0138216828842364;0.560218962635106;-0.0397267470467566;-0.262459770542478;-1.80835313750258;0.663579857435046;0.195177016275625;0.459104800096749;0.1637606384835;-0.050664541212039;-0.0372541470671841;-0.487017434925187;-0.721528857349095;-0.815970234312745;-1.45589805213997;0.125736187493026;0.257582018501498;0.555163778236939;0.487746695273296;-0.426106727570261;-0.744884387685385;-1.19794807207792;-1.44205333875843;-1.68989767654631;-3.15985232587112;-1.3454;-1.3454;-1.86703403293565;-1.3454;-1.22458074888646;-1.3454;-1.3454;-1.3454;-2.99567951907465;-1.3454
-0.0145091328732674;1.4519145399614;1.51091873000659;0.602271289457625;-0.537866499790414;-1.74644623216757;-2.97745681323669;-1.90370830703028;-1.40532129592005;-1.6044782370828;-0.148609656431047;0.347153201989592;0.734408851551813;0.576285696107852;-0.616663559019688;-0.941221441839735;-1.44864118789666;-1.06398597982599;-0.640023111223651;-1.74757194594341;-0.455120393575254;-0.224574187824543;-0.648720756918227;-0.436201220190511;-0.583898880956642;-0.221673771234844;-0.409431615075516;-0.0494362350130044;-0.324603002186374;-1.76658572591889;-0.888555575787283;-1.16362533898434;-1.43071503187549;-1.01016521089872;-1.07763788693652;-0.0337345285660076;0.475962529762071;0.283220329385022;-0.400471850653056;-1.69267595696238;-1.06549141576188;-1.8112767662146;-2.28768958298257;-1.64555742793846;-1.31940220207218;0.464900415693539;0.710741772274241;0.675947529523848;-0.196939947319539;-1.78874267747861;-0.435392680282526;-0.903314724189473;-1.64874433900501;-1.72174797974924;-0.902464133422519;0.261112317071954;0.750599556836804;0.41450246017852;-0.089859763596466;-1.78509221108096;0.0394051180438171;-0.466541842665734;-0.542075471869076;-0.771213287290515;-0.349824125385694;0.153486339141896;0.696073461325274;0.123658175417325;-0.413497167110567;-1.91634378815165;0.393039075506753;0.723031687569638;0.625415434727336;0.397104763800622;-0.0183841883538887;0.185555533713411;-0.717719557434089;-1.24033905889922;-1.32269339425509;-1.98999060999699;1.895498538592;1.21435264697145;1.26265010496643;0.43778664338463;0.156834795773013;-0.449852427301937;-2.15073331830024;-3.51290328819983;-2.33041822673497;-2.40070187606017;-1.3454;-1.3454;-1.3454;-1.3454;-1.10174216752126;-0.507755041534402;1.21074297067788;-1.3454;-1.3454;-1.3454
0.0440899042709459;1.40064568286111;2.54518573198185;0.988758081396995;-0.743698460314819;-1.8555698800829;-4.67044361540436;-2.9981377470119;-1.35417667820167;-1.98226432911651;-0.0770994564785861;0.633131205721639;1.66769056263611;0.309717176570503;-0.996929611453282;-1.80675224614399;-3.13557975946117;-2.22336791995327;-0.73657427975463;-1.62056721774733;-0.906023514615931;-0.820672020033036;-0.344494920061656;-1.2550929536053;-0.985270726408367;-0.0794509160572805;-0.511383862660243;-0.20003514063454;-0.0434280084472283;-1.3681299559743;-1.25086446249425;-1.5794016042184;-1.74985418699742;-2.47320122458475;-1.10543141221088;0.344672667606905;0.244904075790988;0.11076777928257;-0.0532168360068459;-1.67722327840467;-1.53174428328644;-2.29944630907358;-2.44293135408921;-2.74431300599892;-0.922799496975973;0.2282354062012;0.678653518700986;0.93001992420278;0.0102424721099934;-1.84276191448534;-1.01876639452743;-2.25975384363049;-2.11420811933797;-2.68737138116017;-1.08077303249875;-0.0104010569737485;0.555936505531654;0.847560958040906;-0.0675275588640589;-1.8291748756049;-0.374805337394933;-0.677256111290102;-1.48857531030602;-2.08845372915595;-0.74090639042886;-0.0690321695268545;0.286813928431906;0.560852961793714;-0.493796450456137;-1.92881864620402;0.250264118301365;0.519441781338667;0.232768769230788;-0.889981145168071;0.216237410478847;0.171705054766663;-0.471742341060941;-1.82480124124936;-1.36260676155317;-1.87953119808907;0.572379882442783;2.184563343624;2.25333388518365;0.577129039429112;-0.327112452676349;-0.208569284968568;-3.09541541332538;-4.53414152781122;-2.7531126273517;-1.77262657410788;-0.66253182133992;-1.3454;-0.873496120326874;-0.811715456866752;-1.88180609823229;-1.03738831912503;-2.68420328898655;-4.72543573978741;-1.67241093211852;-1.45406566486905
0.673232317658101;1.05599388175727;1.62464294426737;-0.273422279386591;-1.24539053872889;-2.13984290997902;-4.93027847766808;-3.43180792339647;-1.86470720756516;-1.45271747209455;0.0232557793691428;0.778919111568394;1.14447529272279;-0.493748725670943;-1.10940757917702;-1.7986334970491;-3.06284147515731;-1.9654031054232;-1.10173073524896;-1.76661621308702;-0.673076372424506;-0.545537776328921;-0.506937745109173;-2.03266711504381;-1.56133819168386;-0.883036561087755;-0.44085953368355;0.0093555232994269;-0.364420754724663;-1.5375787535105;-1.02510574420402;-1.85055972514684;-2.00797533637018;-2.77655175177932;-1.76179336115081;0.0221771539929756;0.852582871257195;0.70717354688252;-0.351833822120369;-1.48347588174121;-1.22612826327598;-2.29657388821168;-2.51966983160029;-2.88563181010293;-1.76898366337715;-0.20169711531325;0.723179016383838;1.04111820765101;-0.11240859633548;-1.39651270430864;-0.918526741988199;-2.31371418145283;-3.00067398941991;-2.58624531997146;-1.62372269780581;-0.305713223057536;1.01613805939158;0.941871250730184;-0.383252110353761;-1.78545688959086;0.0211566599122242;-1.08536057861401;-2.46989394066779;-2.58143285199051;-1.47535282279839;-0.312671606942692;0.66743030041061;0.252539186567054;-0.522403628416984;-1.73825956671089;1.14615397058518;0.358543420753159;-0.632801153834367;-1.28715636110039;-0.864005899036781;-0.0513164024782724;-0.213775704156792;-1.46748552286227;-1.52278527894056;-1.91926172829722;2.29406875972656;2.34361056378372;1.80944725764793;0.202535902226336;-0.918713063198711;-0.479809914411798;-3.09395702597408;-4.64037362255921;-2.78636137270393;-2.01700143607659;-1.3454;-1.3454;1.49889906552422;-1.84846102467752;-1.14627108876929;-0.455689042814704;-2.37152939363308;-4.63467912759329;-2.93602490872643;-1.3454
0.079061981097001;0.0450895378126599;1.14668016008691;0.895055138293617;-1.28623707679886;-3.26192642119433;-4.02597485361846;-2.72716894300262;-1.67304353781562;-1.76180348261698;0.166905953754201;0.15519581914035;0.539575341244102;0.515079254527655;-0.587450791564934;-2.37671886514685;-2.51354713425606;-2.01354487590361;-0.732314384437303;-1.59086487004498;0.0161273082632192;-0.466065375702674;-0.650105449091068;-0.457921057960924;-0.81022087235333;-0.841765882283966;-0.640115979136456;-0.526542047914592;-0.406347598999665;-1.49095530873144;-0.831006997245515;-1.33299489131747;-1.58538841286614;-1.92485204061054;-0.856222846954609;0.000669665715628209;0.101849798455068;0.574411873116185;-0.214472855121118;-1.71568059547394;-1.10555137378379;-1.85964873719023;-2.06897397922921;-2.22187991627006;-0.97209786140994;0.68484199930168;1.00436120073439;0.674933569139493;-0.205618082171984;-1.85119399186096;-0.850046152259203;-1.84700707011448;-2.29372038333409;-1.89522726179477;-0.857476679423548;0.632415393295548;1.03311634406995;0.2411943019471;-0.225662784575204;-1.74027892939035;0.0217317205439014;-0.801263835730597;-1.54441509896007;-1.52214228721672;-0.611867927318483;0.323705437446179;0.598548756341257;0.0527679793191791;-0.279780359168252;-1.45842365233003;0.600151587398104;0.33259431877431;0.319264990658044;-1.00444384539345;0.150315056454851;-0.242753012036754;-0.0655385217192639;-1.44901222510462;-1.19142928724861;-1.86188688960086;0.69089696998055;1.46481911012581;1.91132627489568;0.552490973945558;-0.170938408364812;-0.534421239687194;-3.1020624057768;-3.30906460793035;-2.03222168097741;-2.24965253688346;-1.3454;0.724710237693724;-0.86119663802494;1.43062483457433;-1.04241673519287;-0.468060331543702;-3.28169656963057;-4.49840867816946;-3.57201091982115;-1.51620912732131
0.00862433234110016;1.28025255704964;0.496282762284043;0.336056574786453;-0.720435866724576;-1.62458978397886;-2.63128742522888;-1.60645035258136;-1.98060432153734;-1.47041061765257;-0.192900195536026;0.185706600782356;0.388964937084235;0.416917554644629;-0.553712013174941;-1.16235899393312;-1.92457445042936;-1.11951002034188;-0.867301853149196;-1.51675244565655;0.00836558791263764;-0.350317078474001;0.0611696702917139;0.114271820206306;-0.358974509478974;-0.650992637870922;-0.464387820970521;-0.399147202594113;-0.591958918348195;-1.63933061345938;-0.436736202029057;-0.551115976204074;-1.07730450982827;-0.953071576879137;-0.444903786893551;-0.181198511467928;0.134033017557197;-0.0082428519163249;-0.3341129253373;-1.73834245995993;-0.737806565422444;-0.880295379296973;-1.15509706013347;-1.48487332128685;-0.764611765215843;-0.0009350320406738;0.211388974826078;-0.136674453275585;-0.422655326724352;-1.64277215088523;-0.701262113316354;-1.180006528326;-1.62042241020028;-1.53541020626577;-1.18804026577275;0.11913544795829;0.364798228265126;0.207050222308636;-0.394505759970639;-1.81513945082693;-0.120257886596838;-0.383408307501485;-0.537660383087478;-1.1458025788235;-0.191405385630076;0.127265615254467;0.115938221100861;-0.217150200840032;-0.416035562871712;-1.40095352052372;0.643818734777074;0.0648880622246804;0.320669132255549;-0.104656261527112;-0.118524697614688;-0.371224672346378;-0.644233227891688;-1.02975826206952;-0.82750215427761;-1.52288426889401;0.650428075738849;1.31418971971338;0.887669846050571;0.351895957657734;-0.120145464302915;-0.841098180465076;-1.56831620020883;-1.69072834187677;-1.51440154326392;-1.37955409152119;1.15896104397526;0.476918992465204;1.14345415335029;-0.0961836894362103;-0.970914770699433;-1.85420966487978;-1.61908565957136;-3.88284448136312;-1.66349893754269;-1.3454
0.0874248507683324;0.661325448270621;0.437252427479496;-0.646284244955699;-0.922735995303657;-0.694031142228457;-1.17432352929221;-1.05083466882863;-1.19876801556599;-1.05833368577004;0.321795241631393;0.207907128268069;0.467607867305384;0.135414781630279;-0.383258588299834;-0.263323667310784;-0.651611471451039;-0.698240915578203;-0.588751980045375;-1.35647807811707;-0.381514048366886;-0.414727775074462;-0.0306707143871905;0.0798612708721531;0.26487220168922;-0.514717117175757;-0.21554095728278;-0.130491107324727;-0.355988507830744;-1.24508128401953;-0.373447923960642;-0.515413036995076;-0.308625315081978;-0.30811145615969;0.0601150218488185;-0.0261271650274144;0.113993349417734;0.141972396187509;-0.351114396015586;-1.580255311986;-0.291214226975353;-0.580289152833726;-0.53978726109978;-0.730723133954732;-0.096614734410299;-0.209241990647081;-0.185105133826821;-0.0676675729927443;-0.360308578196859;-1.69993699142212;-0.481022257242964;-0.540681151911872;-0.731625456725746;-0.438554229250717;0.115128934075788;0.079606881251657;0.132309645463101;0.270560122092198;-0.326170688250649;-1.76460630609683;-0.268238411841531;-0.413904688744121;-0.0171634503350098;-0.447647048023307;-0.299868519788057;0.365081010155171;0.0503655317626319;-0.13873265614067;-0.356257535923818;-1.65542373717667;0.0407340929032876;0.0542983698001971;0.121428136812733;0.284224944823868;0.16845965248787;-0.0299073900556814;-0.659828603636583;-0.605764027681446;-0.573750624587303;-1.5848018440656;0.727019604038926;0.705624847905438;0.650681352449471;0.363865484774232;-0.094363085970657;-0.382956720143499;-0.791311473424669;-1.09725997283687;-1.15183521411022;-2.11997279421956;3.25369019022124;0.443481972228809;1.34706614587192;-0.0831962856265918;-1.84531334368093;-1.51856098454385;-1.03119062164832;-2.01833391817389;-0.270610621409774;-1.41899676278651
0.11948556691267;0.418272808035203;0.527509202231288;0.657424228729317;-0.329847923085063;0.182184045172296;-0.895215870103715;-1.13731853339778;0.566570683537523;-1.55114764055218;-0.14438646819867;0.321061184323916;0.353569421433886;0.509662044151802;-0.242296707286787;0.100059641851225;-0.238249100737345;-0.404846256315054;-0.490717767986204;-1.46388597693319;-0.0777454293248865;0.212145798329602;0.00942983656236041;0.248364034654468;0.273638480391543;0.478417820679655;-0.296474527642955;0.084156574706612;-0.211318159537772;-1.69504574754049;-0.160370107369463;-0.192889356103475;-0.0171033838783028;-0.0752737791543139;0.580098980601431;0.189523883459442;0.226168810844327;0.0305373275823693;-0.204273367868888;-1.52810513907018;-0.407825362079706;-0.685775341872773;-0.173717925945653;-0.239536525816772;-0.0452340025734597;0.227994203331777;-0.138497835455742;0.115617760747516;-0.268989314268574;-1.62388743003334;-0.318999435319391;-0.0180923178455266;0.160151399537079;-0.202014473142791;0.024396598165459;0.0799270558625147;0.117000059513099;0.0891289152506523;-0.514224974890059;-1.53565671644544;-0.206954739455676;-0.254981385037537;0.210690442773995;0.10617833491489;0.286565286069962;0.399289957796823;0.116079169817161;-0.0525184973412716;-0.651207182896484;-1.44526336784891;0.204254158762489;0.0678667859774191;0.698403449730183;0.309547109615707;0.25944847006457;-0.0245146531671443;-0.188548263223782;-0.101292415693137;-0.647163834117324;-1.8634536337054;0.724818566296228;0.376080837984846;0.329390436520904;0.542722748344609;0.194022519627306;-0.353625211453749;-0.417516728410055;-0.441256048201648;-0.909658345893823;-1.82585828876673;0.409768361728682;0.0907951942035294;0.194671929928336;1.09991782432229;-0.725729565748889;-1.12641391421629;-1.39567691804841;-0.740308429052939;-0.675384030681897;-1.3454
0.956088845497114;-0.474634082285134;0.132206571150377;0.502484705668134;0.049806889758546;0.161905049293779;-1.27406364263003;-0.744103748641686;-0.0654266240396062;-1.69926093232509;-0.324272476562219;0.805084389247262;0.83366064355016;0.691227653254209;-0.540237770553993;0.311510610777091;-0.00867058905156304;-0.645627211106601;-0.365237454398023;-1.88945047181738;-0.188598207941029;0.503371337178058;0.368929581039459;1.04406659986378;0.289692682993706;-0.295555809384411;-0.0688468615987556;-0.410120305800633;0.137992950340151;-1.42796786216148;-0.559288766382932;-0.00418982551115787;-0.242078082009404;0.290693734975368;0.570504163305364;0.586177682109163;0.237600497414092;-0.529502416905386;-0.517769453644897;-1.14562344924369;-0.488035150747846;0.054486090115021;0.200422209291633;0.694679520767826;0.58367159163204;0.14070460383891;-0.0676261704770202;-0.36106888631023;-0.35830054913288;-1.86171402059273;-0.584022438393939;0.00341748649894291;0.0118652065493519;-0.196672014473462;-0.179800271619498;0.64388646864179;0.199556736641117;0.294380088585627;-0.437869347029526;-2.48856296263171;0.0754536146500564;-1.00927652836284;0.366527831682416;0.108399724198759;0.405228983935794;0.169334170044189;0.225566244166553;-0.080437222351331;-0.236781263601378;-1.52735478796284;0.0657778209602431;-0.665287805959021;0.240923952770258;0.80792458029491;-0.233163341594255;-0.00714714826055629;-0.00894587595390406;-0.173288623788626;-0.370717175094641;-1.3454;-0.499858672157626;0.673499491645953;0.641523236753033;0.639542167223793;0.582438864313767;-0.0336307549015051;-0.592311605291501;0.298025118272035;-0.573018993349891;-1.3454;-1.3454;-1.01847058917069;-1.3454;-1.3454;0.212461861587469;0.26807030373092;-0.908565225303686;0.435633372160304;-0.847052881909998;-1.3454

Fig 1fg vel_z
1.38347301406677;1.11171888663221;0.473272923484409;1.57605297539668;1.46733676076971;2.05389526312291;1.11247713681826;1.72414384673157;1.37525307201567;1.68882446422498;-0.432329856121854;0.414237727605967;-0.481039372763663;-0.362052161955417;-0.486080875652238;-0.45577757529191;-0.32793005701133;-0.417938122458119;0.0918989203083552;0.215984677290627;-0.0636333907084939;0.530462645602462;-0.430916425675299;-0.55249555352147;-0.388964493727005;0.114177824773483;-0.228070702178977;0.279719633179841;0.00439498789894053;-0.233512302521342;0.0761736906400924;0.243065917657962;-0.304585378441839;-0.182039261014354;0.0698535854307881;-0.338170618207748;-0.161777923984982;-0.170087645059765;-0.0171637556053796;-0.496541364810703;-0.0195701239613496;0.353391742380554;0.238774532280029;0.361033304262149;0.205778992799923;-0.22144737754644;-0.236201999501203;0.0195258871269911;-0.151794452022612;-0.312781034513864;0.231550987515734;0.224690079575436;0.39527453571167;-0.132115043271906;0.264284293197696;0.497025731791357;0.110008014505293;0.27247080104146;-0.161816616722667;0.402348041334545;0.354156797267088;0.273140482332065;0.32838090136095;0.164492739692525;0.265567641923919;0.146750045799123;0.900759475723608;0.112460033697625;0.28372369388217;0.253164171334692;-0.120062721793599;-0.0858180612156052;-0.117236194702457;-0.123686478732524;-0.315594253049187;-0.233829218228344;-0.0589533998038027;-0.0818237664957779;0.0425299455796802;-0.560905945886265;-1.69045042178917;-0.864433131602199;-0.867271435032455;-0.807254829411244;-0.475290810754865;-0.750255457886734;-0.913720107282505;-0.707227657344637;-0.62542071679336;-0.384731347834796;0;0;-2.53333333333333;0;0;-1.46666666666667;0;-2.88042328042328;-1.09919540229885;-1.79387805177279
1.03964011771391;1.09282036942418;1.24479949005115;1.4994974564368;1.17232734002692;1.42636011506083;0.884380574933217;1.20649977614403;1.43573194756994;0.814931698486852;-0.118718001899349;-0.441873929685275;-0.187977042662293;0.0307509890102938;-0.624153321308573;0.283060558361269;-0.193303746790779;-0.197548579659349;0.659542701133004;0.405714286444759;-0.0816491267483892;-0.243578178872439;-0.51867609280796;-0.979436100512146;-0.851172299692254;-0.911048003491096;-0.398288129147817;-0.184861826514901;-0.0126730960959378;-0.189076994501405;-0.511315359179704;-0.672560700490505;-0.274440292851319;-0.35666805370567;-0.63014128423838;-0.13761396897137;-0.596852046397451;-0.129825732675687;-0.327464646947268;-0.490509816475672;-0.0545888434310618;0.0228461132736379;-0.433308855911791;-0.0740271132603528;-0.651641896981431;-0.437857652712172;-0.251567034330192;-0.178006516922824;-0.0489291009151119;0.0387686339709972;0.211330076850021;0.377785662542064;-0.215281721720348;-0.47914362163548;0.0713359486207911;0.542026907912677;0.133959974146253;0.24631083381987;-0.193050031658157;-0.199025449804575;-0.0144381727253948;0.308994558982583;0.30015351498042;-0.0481826160199846;0.260352719117934;0.0416264341451189;0.153528970045097;-0.218962533816018;-0.195138705946222;-0.44750158350718;-0.404971057562911;0.233644992390857;-0.113924521678854;0.315841612396347;0.777576761313484;0.503266845024121;0.714023475477024;0.0655968075895166;-0.352580268670159;-0.405312029370672;-1.921875;-1.48888607602058;-1.11885728393345;-0.982534183782475;-1.09118126959408;-1.17309326264322;-1.17772126522127;-1.31581958758505;-0.9291142652994;-0.86367304804805;0;0;-7.22222222222222;0;-3.55462962962963;0;0;0;-4;0
1.71378713606655;1.66370000968411;1.16704786395263;1.23129588422231;1.6167887769785;1.76478724718161;1.67011182204813;1.73131667059975;1.97033442249385;0.794278012648582;0.377671990373192;-0.27641754466152;0.00450952420759514;-0.428066668917046;-0.39542635001261;0.171992780477015;-0.186830497624485;0.411665553394626;0.54045476536532;0.228913571779538;0.126839097110771;-0.225778394984765;-0.620258388995522;-1.29022161774825;-0.296656560353733;-0.604810735741985;-0.302387426136243;-0.316598733101806;-0.00330392843225824;-0.428483559211004;-0.391015606774423;-0.330421294812955;-0.544669858925037;-0.917398328459972;-0.659470546220834;-1.04870411891953;-0.85588845225276;-0.398526086403653;-0.347346522886101;-0.140510915185732;-0.0934015663783736;-0.533940247927038;-0.811510467765319;-0.513286155721922;-0.313394459270582;-0.766475984333127;-0.863773280629879;-0.000659490455872059;-0.0767286422076396;-0.273587498513739;0.381133333931997;-0.0323836193788887;-0.076419504948782;0.0732401947601413;0.185119328176168;-0.228543677068398;-1.09867312533156;-0.633082832727598;0.0614810863431632;-0.235336075033434;0.179099289436594;0.418553894596055;0.208921516491296;0.340109992745518;0.57850242127282;0.115165060192725;-1.35320464950102;-0.0157720095158604;-0.0602489398382935;-0.153521800455941;0.0173408963375886;0.495795293615157;0.192518721935496;0.246789573673086;0.949938382852901;0.15902982209306;-0.284408988179687;0.132343705873599;0.211771763648601;0.207519756090656;-1.10837335504002;-1.42314665199922;-0.684489422248496;-0.601995675892735;-0.743339732702326;-0.620442085803531;-1.76460877826333;-0.869174134612008;-0.783474153653282;-0.123523213999404;0;0;0;0;-4.73506522717049;-0.988888888888883;-3.33333333333333;0;0;0
0.976604344575511;1.31465911841729;1.09535642194372;1.82723243636705;0.474807490463278;0.986339283887395;1.6589394061713;2.09300606828207;1.95374240253362;0.728678310936375;-0.153497730139881;-0.291032502664856;-0.188380508112909;0.414176908583281;-0.0663656730984811;1.21467139467036;-0.254591238444179;-0.118587813865434;0.504150462133365;-0.118754444329591;-0.656809433612982;-0.759203055359152;-0.576908279101361;0.31074858822704;0.494031501784488;1.83277175006588;-0.0625869166062746;-0.882880193922271;-0.175219490009915;-0.587913394544468;0.0982418093966368;-0.647455645567118;-0.909319173448102;0.627669244402887;0.689261263483009;1.54085066004471;-0.316195663287534;-0.455966113234522;-0.445251823700022;-0.257267744099959;-0.367622661653927;-1.00891452098545;-0.977076489833532;0.0216709725040069;0.672738044119624;0.752319054150026;-0.685603975743788;-0.596219758428503;-0.057161017774362;0.287422026012303;0.0866990894324521;-0.562043062609123;-0.995018226592698;-0.442065913307973;1.11476121344542;-0.603961975856745;-1.11581605795602;-0.194923292153869;0.278385678878202;-0.210199831092113;0.533112334077144;-0.298713643541829;-0.907144781860294;-1.30255011270791;-0.512510738470617;-1.43559889704412;-1.8322118794616;0.29559264947231;0.076836358559443;0.155852701572196;0.294134612759845;0.254148669140322;-0.302557505085149;-1.41718581698754;-1.12295279903408;-1.97086256455068;-2.6236274833534;0.364836344930688;0.282636201372784;-0.205898919281782;-1.30845051098738;-0.813423197843488;-1.02181537062909;-2.71144627741162;-2.30423046796269;-1.77021033103226;-3.19444021621245;-0.771891847864004;-0.529258758263145;-0.876282415677179;-3.35757575757576;0;-5.83333333333334;-2.51111111111111;-1.46825396825397;-1.23026517176844;-2.07280423280423;-2.21058201058201;-2.46564433497378;-1.35745614035088
1.38896262014734;1.52967869221592;1.89544502415375;1.54186046894198;0.434819051744438;0.78024753525243;2.26423282742942;1.35647457822869;1.35631810567295;0.73671636245004;0.305969528959049;-0.467014691040354;0.168822241571789;1.05342415722722;-1.4818346813255;0.15789901941594;0.189776550815856;-0.146076277425118;0.395544537667239;-0.33449329992326;-0.327361140943083;-0.390322458509373;-0.574180406907547;2.06685442599599;0.289508194374161;0.266027935390681;-0.802800618403059;-0.297035693437234;-0.121933490355041;-0.0924505317651606;-0.241311342140346;-0.763402466375383;-0.784604375820437;1.9015398706015;2.06106308200163;2.4044405633293;-0.489175095558074;-0.308304384675094;-0.409888716223235;-0.451993039177963;6.87559557047803e-05;-1.14391822858365;-0.79640300842465;0.35956693539963;1.07014081314354;2.02229702661986;-0.951773437572757;-0.236327533538433;-0.211055416303506;0.083695896344506;0.123131935212255;-0.705085463483061;-1.24790167850003;-0.474515724983038;0.804858255332178;0.215763719989762;-0.873156196261561;-0.0558956253928071;0.139245355149302;0.153778350030866;0.743757294869975;-0.0933518943529733;-1.31288604228916;-1.80005407214688;-0.804327851455561;-1.37536440746045;-1.40334537610897;-0.0520888030268445;-0.0230607965553993;-0.0367797335935227;0.268623895780111;0.10353104650355;-1.63576200436901;-2.21923458480985;-1.96955697558695;-2.50234876193677;-2.46483674232772;0.231494151275545;0.401313756477706;0.235825153760668;-0.330324074074076;-0.905506609230014;-1.86865750627219;-2.91561823593074;-2.39370015786682;-1.860955312882;-2.68934993640158;-0.267232768461754;-0.383350501546725;-0.828844729248036;0;0;-5.77777777777777;-6.15416666666666;-1.13754126531904;-1.2313837016288;-2.33130182895808;-2.65930531456847;-4.44444444444444;0
1.49904382690063;1.51142495572431;1.032732051158;1.75693469958294;1.3672713209444;2.34889144827091;1.42921596614052;1.22892232767233;1.7810168830494;1.13277009474059;0.175281076705849;-0.129700528249444;-0.25932421319438;0.43228819008178;0.84023485815845;0.834469558839273;-0.180135139426286;0.13832352234446;0.825421089934869;-0.0490423731880779;-0.366258732702273;-0.633462435293773;-0.829650383582615;-0.0688901365047916;0.243622631928235;0.0263966122477494;-1.42212912503126;-0.781929367602869;-0.0158163361823616;0.394708601032831;-0.305191829336887;0.0416723003807355;-0.534486484675715;0.0791318558808509;0.423077601410935;-0.103447379659893;-1.18364079642201;0.0213001087626068;-0.0154000616813944;-0.121270419808242;0.00884886327891912;-0.621455098400662;-0.513759338097808;0.543071006516217;0.485856152479384;-0.546070127040715;-0.520009485340368;-0.0822918152641442;-0.11466586308909;0.0384756433020344;0.0781543139836951;-0.0645845881472271;-0.452900774578961;0.205950941163144;1.05740431484925;-0.0504957810630087;-1.13612810706396;0.0614534874639458;-0.0234062498966943;-0.172899200087101;0.53742945107675;0.109414729482484;-0.454427407364113;-0.51381289537821;0.869017411553098;-0.631905275404519;-1.26604168816752;0.384748535420785;0.25685100798001;0.23088572035746;0.334357983105994;0.0503027895084914;0.566339132765818;-1.05878804019963;0.249180958607304;-0.439266058809034;-0.926748236497964;0.894089058491379;0.257819632385178;0.0664340558036139;-1.09177338864839;-1.03174323677118;-0.814922326118506;-1.43709879860179;-1.1485880467683;-0.933766705934527;-0.826616559405491;-0.417418952367799;-0.428486916915588;-0.243703872840104;0;-1.75694444444444;-2.25500948023441;-3.22420634920635;-2.63148148148148;-3.13546272246272;-2.28846153846154;-2.75;-4.00555555555555;-0.494823232323232
1.77023322120929;0.956759444259444;1.23797401049174;0.894076247042349;1.74784819089248;1.52064724888638;0.820843369522857;1.78696067821068;1.81926025689128;0.689182470771306;0.428830182772109;0.0937397472663094;0.0794963696284577;-0.0943598146652673;-0.281280992282476;-0.422916791697917;0.121726546550462;0.753499037429563;0.509275373598855;0.298680284124742;0.0368509419390571;-0.179681360065332;-0.44569114641458;-0.985551443354564;-0.810057106280733;-1.01263906778741;-0.467569203694691;-0.0770324545911603;-0.0949172258896611;0.245928295789996;-0.297719710308627;-0.130321274313958;-0.116613363727046;-0.422971717544121;-0.668134682100526;-0.72481196265173;-0.61513792687968;0.0201317038989539;0.0626355048224572;-0.296677975326077;-0.0508287898870211;-0.256383985472225;-0.339449416987643;-0.245545082574453;-0.520387908039481;-1.03566620017501;-0.277835154226626;-0.216318745869494;0.0451657355449275;-0.0883473196841039;0.543841524123662;0.28950977837901;-0.0800933934973907;0.2422512423797;1.18756511917179;0.15919505416756;-0.174945041404198;0.323807301895663;0.0483961684794765;-0.193167943666309;-0.221276104669527;0.508896880020932;0.373547971774963;0.720954997060987;0.875998500686432;0.6968582408447;0.556021569932909;0.219614980202655;0.144540340008868;-0.101512284987029;0.0522285458229603;0.2226278613229;0.300333983257186;0.503190053065368;1.01015551490782;0.603149963090578;0.54994079069079;0.240248731013837;-0.235573460602117;-0.0356851471059605;-0.811310633810634;-0.854757117108809;-0.763481123821453;-0.1366338727942;-0.528269141470219;-0.0496466832523532;-0.174200570192078;-0.489962379033992;-0.274978686425946;-1.17092648274914;-2.33333333333333;-2.16666666666666;-4.02777777777778;-3.71296296296296;-3.03888888888889;-2.375;-1.72910353535354;-2.70046296296296;-2.17887617433072;0
1.61911643000394;1.78236773116804;1.78052291176177;1.44352599809341;1.17525495296871;1.88692602097775;1.72069993714015;1.88999866976057;1.90582704096131;0.665814138784414;0.343069288690267;0.295724881641592;0.574289260316859;0.22654833330745;0.00364073466098308;0.400293287718485;0.536521657057067;0.458805607507007;0.491627812008781;-0.058192375437148;-0.18955845766396;-0.419938621807104;-0.180459288225376;-0.585368403772844;-0.838797670111305;-0.86583724741269;-0.666249551451683;0.285854187808434;0.251331035983019;-0.0718599913576849;-0.118998435851777;0.147542488935469;-0.17789369961977;-0.522085336144144;-1.03023490225955;-0.337621939498402;-0.0506277110284091;-0.158957529177126;-0.128976431022786;0.214509926923558;0.229730053652096;0.00935157000244214;-0.167745846168383;0.421682446952355;0.27105268780259;-0.0894463361154637;-0.58037732761741;-0.0779484117520753;-0.363167166632423;-0.0990400890405361;0.564686512400555;-0.0565961986168884;-0.102585509513495;-0.332985685587677;-0.0840440749145635;-0.0224229881834176;0.408577106114203;-0.00528580514098285;-0.0628908376160868;0.362845912563221;0.718550364963701;0.125917890736136;0.230348615231109;0.351181024261332;0.317556326956666;-0.0364058502820202;0.495202553534977;0.094007943159891;0.0246291574274959;0.255306259714648;-0.0751204915184852;-0.22304309415615;0.0887655849371672;-0.279742026111811;0.155729573441107;0.425642190006631;0.321790308158548;0.114015917985954;0.0103563400238359;-0.02575860550592;-1.20991439777154;-0.539379309873268;-1.10354887021588;-0.907213468792417;-0.238314994370641;-0.365918613172695;-0.247676724937034;-0.60603611463822;-0.816477235098015;-0.372439649498699;-7.41666666666666;-5.23611111111111;-3.22222222222223;-3.55555555555555;-2.66666666666667;-1.49027777777778;-1.85132951079078;-1.82102072310406;-2.40277777777778;-3.91666666666667
2.14280167597958;1.9093657111139;1.61816072920396;1.71327669956872;1.71654685836376;1.10693355492117;1.16311093502913;1.73834681441723;2.08001443001443;0.949302409882121;0.381001376097811;0.640411802479737;0.0282264924798397;0.596694025541424;0.450055702254537;0.847666666557269;0.100268478189142;0.0198000860091981;0.62964273557854;0.0220585451372788;0.148504326121545;-0.170463286461001;-0.240985380704585;-0.270135662664992;-0.530117058566693;-0.516544193491529;-0.338074952553346;-0.00830665974841218;0.0665940601013647;-0.447075095825565;-0.264003619557416;0.308811015915147;-0.415316580540182;-0.206233674507124;-0.357638582632598;0.0514018165251504;0.00117444969406536;-0.212859338765751;-0.164454366061041;-0.0648265853074569;-0.13554139276982;-0.0566335580028538;0.355091304274889;0.342964979410718;0.255297210802495;-0.25481470526794;-0.075365391723729;-0.208129194338656;-0.302873486305964;-0.16023173141613;0.372186079787563;0.182445782127431;-0.119727806942975;0.104642112669733;-0.155615470783767;0.217251366372294;0.170563756495908;-0.203841805512341;-0.292326087432454;-0.18261510465748;0.772074174264351;0.46753253979592;0.42892222894769;-0.104778171407978;0.126470835586775;0.0661949546176553;-0.179928214535205;-0.372373326814492;-0.343060036622603;-0.416674170461318;0.0323054811015559;0.213453311085294;0.238551818691611;-0.0889285675716419;0.2951835717134;-0.129848054778172;-0.158427265387775;0.289288263977778;-0.0862006567057039;-0.133909051522306;-1.48765156654046;-0.828565761111719;-0.964670305959655;-0.697223479806309;-0.558685391017886;-0.597293389139553;-0.912704584366047;-0.456512596725972;-0.6446872813421;-0.046857129496019;-2.33333333333334;-2.91666666666667;-2.00041897100721;-2.2825937950938;-2.18959927188174;-2.24801587301587;-1.53902088138199;-2.36469822448083;-1.19709751041273;0
1.59769230769231;2.1837060383844;1.20853001165501;2.76736111111111;1.93849206349206;2.18392857142857;2.01325757575758;1.77094017094017;0.664682539682539;0.51315586419753;0.592058306452245;0.870809422059422;0.465602098043114;0.459384214818997;0.32735744709429;0.43789031189582;1.22410803099209;0.800510465614632;0.977812292778785;0.348068990373535;-0.0701106338861436;0.0108842132635289;-0.595267125375484;-0.752142302142301;-0.661319609708356;-0.471498236415574;0.0361456160230055;0.48004450129033;-0.160251807031419;-0.229036799141847;-0.0335062788588426;0.110633654054706;-1.18115079365079;-0.88303728898967;-1.02161864098139;-0.179967728223542;-0.470375202494767;-0.472589694548354;-0.501560253991074;0.114288075588901;-0.696559754228731;0.482278703790572;0.0835882924338699;-0.371492830086581;-0.0708785853522693;-0.336040150097244;-0.021261532090409;-0.151538594059878;-0.467103344541901;0.767509738216935;-0.245108921744395;-0.0816873558153842;-0.238636578578567;0.444378306878306;0.256835016835017;-0.485713568041155;0.4348107942726;-0.837929354596021;-0.103709158000427;0.458641975308642;0.401801441115167;0.268416642280278;-0.76124751984127;0.849175427746856;-0.0170155241583809;-0.235060771816005;-0.657988599456575;-0.169444576587433;-0.390829959393143;-2.0613206730228;-1.03301917989418;-0.573275778167083;-0.778787878787878;1.06613756613757;-0.32300108932462;-0.350409544159545;-0.0439126662810868;0.650633030990175;-0.19325396825397;0;-1.54982363315697;-0.680793650793649;-1.22783882783883;0.145370370370369;0.810785768535694;0.464513727013725;0.348090428090428;-0.184109165688112;-0.203089569160997;0;0;-1.92222222222222;0;0;-1.12796428571428;-0.303703703703703;-1.07870370370371;-1.33068783068783;-1.45987654320988;0
