# Supplementary material for: Three-dimensional optofluidic control using reconfigurable thermal barriers
Source: Nat Photonics. 2025 Aug 8;19(12):1385–91. doi: 10.1038/s41566-025-01731-z (PMC12672375; doi:10.1038/s41566-025-01731-z)
Supplement: Supplementary file 12 — Statistical source data. [file 41566_2025_1731_MOESM12_ESM.txt]

Fig 2a
Start Bin; End Bin; Count
0; 11.6667; 0.106368
11.6667; 23.3333; 0.0070922; 
23.3333; 35; 0
35; 46.6667; 0
46.6667; 58.3333; 0
58.3333 70; 0.0141844
70; 81.6667; 0.12766
81.6667; 93.3333l 0.48227
93.3333; 105; 0.262411

Fig 2b
Start Bin; End Bin; Count
0 0; 11.6667; 0.125
11.6667; 23.3333; 0.2625
23.3333; 35; 0.1125
35; 46.6667; 0
46.6667; 58.3333; 0
58.3333 70; 0
70; 81.6667; 0.025
81.6667; 93.3333; 0.275
93.3333; 105; 0.2

Fig 2c
Start Bin; End Bin; Count
0 0; 11.6667; 0.112782
11.6667; 23.3333; 0; 
23.3333; 35; 0
35; 46.6667; 0.676692
46.6667; 58.3333; 0.353383
58.3333 70; 0.421053
70; 81.6667; 0
81.6667; 93.3333; 0
93.3333; 105; 0.0451128
