# Supplementary material for: Three-dimensional optofluidic control using reconfigurable thermal barriers
Source: Nat Photonics. 2025 Aug 8;19(12):1385–91. doi: 10.1038/s41566-025-01731-z (PMC12672375; doi:10.1038/s41566-025-01731-z)
Supplement: Supplementary file 13 — Statistical source data. [file 41566_2025_1731_MOESM13_ESM.txt]

Fig 3a
X -45;-37.5;-30;-22.5;-15;-7.5;0;7.5;15;22.5;30;37.5;45;52.5
Y(t1) 0; 0; 0.456334; 0; 0.082944; 0.168532; 0; 0; 0; 0; 0.083100; 0.131993; 0.324221; 0.352; 0.1633951
Y(t2) 0.1035; 0.2746173; 0.08522; 0.12935407; 0.1194682; 0.168532; 0; 0; 0; 0.0283; 0; 0.027942; 0.559215; 0; 0.0273418
Y(t3) 0; 0.045; 0.045; 0; 0.0472501;0.09; 0.09; 0; 0.049294; 0; 0.160391; 0.141001; 0.210452; 0.236121; 0
Y(t4) 0.068; 0.1668367; 0.238014; 0.09094482; 0.68; 0.68; 0; 0; 0.0375; 0.0375; 0.1760932; 0.0375; 0; 0.0375

Fig 3c
Time s; X mum
51.7;13.705171166708
51.8;13.8102938523617
51.9;13.2878975804557
52;11.9863636363636
52.1;10.5606971267075
52.2;9.42604407713499
52.3;8.48739455940479
52.4;7.46970024570025
52.5;6.50699341238472
52.6;6.01173099671413
52.7;5.55018697614442
52.8;5.08922972109858
52.9;4.56686641475883
53;3.98135294117647
53.1;3.75347444595207
53.2;3.55313723776224
53.3;3.31471894852135
53.4;3.60838906547998
53.5;3.71624500322373
53.6;3.65406922435363
53.7;3.42102985409652
53.8;3.54655347593582
53.9;3.58345323741008
54;3.56991456736035
54.1;4.11725772285967
54.2;5.37068937619757
54.3;6.60913974275125
54.4;6.80919928347515
54.5;6.91328564836179
54.6;7.23260511363637
54.7;7.5603784786642
54.8;8.0414358013121
54.9;7.91932386363636
55;8.29586585858586
55.1;8.69846656087054
55.2;9.17183294877712
55.3;9.40651941408974
55.4;9.62556829377519
55.5;9.81607905138341
55.6;10.2267031877214
55.7;10.7017182512144
55.8;11.2438237762238
55.9;11.3148505312869
56;11.4231756354477
56.1;11.5300477502296
56.2;11.7651068347711
56.3;11.8439663937958
56.4;11.9036098852604
56.5;12.2729709090909
56.6;12.741567965368
56.7;13.0601621029573
56.8;13.3045356023287
56.9;13.5673428030303
57;13.4893759469697
57.1;13.6322245454545
57.2;13.6480422405877
57.3;13.8973868274582
57.4;13.7550181818182
57.5;14.1759538532533
57.6;14.3899849269901
57.7;14.3504639002159
57.8;14.340852567122
57.9;14.1412868582195
58;14.4130765550239
58.1;14.5742099343955
58.2;14.3720395794682
58.3;14.4213203793662
58.4;14.6514835443038
58.5;14.4843702479339
58.6;14.6303878471398
58.7;14.8342526060606
58.8;13.9183785080355
58.9;11.4845921375921
59;9.79863938618927
59.1;8.54981906657819
59.2;7.61838142764157
59.3;6.94381553398058
59.4;6.63187409200968
59.5;6.38483501683503
59.6;6.08511635542787
59.7;5.91062114356232
59.8;5.77915520545029
59.9;5.39278033927795
60;5.34494493006993
60.1;4.83911013986015
60.2;4.84571876399463
60.3;4.78188658865887
60.4;4.73882192383887
60.5;4.80719100091827
60.6;4.93138063931081
60.7;4.6693750876373
60.8;4.42749636363636
60.9;4.72679491484769
61;4.55966115702479
61.1;4.63376368334508
61.2;4.37105788923721
61.3;4.11596709554946
61.4;4.19952573352573
61.5;3.96924098124099
61.6;3.80425088090204
61.7;3.52828271996101
61.8;3.66466158971918
61.9;3.70495170454546
62;3.78308679555739
62.1;3.62026776074282
62.2;3.64249232046492
62.3;3.45377965703548
62.4;3.39423376623377
62.5;3.51128314393939
62.6;3.66872442440066
62.7;5.66073560027758
62.8;8.12992809709183
62.9;9.91661011065307
63;10.5850712277413
63.1;11.4885205353023
63.2;11.9503908153702
63.3;12.1273493286375
63.4;12.3448746928747
63.5;12.1403941638608
63.6;12.3452952295229
63.7;12.6678218735579
63.8;12.9598246599007
63.9;12.8652256241168
64;12.982940312213
64.1;13.0146075833714
64.2;13.3040885040885
64.3;13.5051181583275
64.4;13.7385671219972
64.5;13.8801360235774
64.6;13.7969408972229
64.7;13.8096124031008
64.8;14.0092437284235
64.9;14.2583844552394
65;14.328526645768
65.1;14.1420829572319
65.2;14.2563282051282
65.3;12.231224902082
65.4;10.6545454545455
65.5;9.28558936624734
65.6;8.52109956709957
65.7;7.91580327868853
65.8;7.45771451355662
65.9;6.86899456099456
66;6.1197821572367
66.1;5.69728918140683
66.2;5.25574570883662
66.3;4.94675324675325
66.4;4.63850455656812
66.5;4.75811731713017
66.6;4.82900045228403
66.7;4.57296377658331
66.8;4.80475836081018
66.9;4.61779563072587
67;4.39065120593692
67.1;4.36863894761569
67.2;4.20010484061393
67.3;3.85808193939393
67.4;3.8227632624445
67.5;3.98702875695734
67.6;3.90841936245572
67.7;3.9265766758494
67.8;3.82734949494949
67.9;3.89267094636571
68;3.84877537708928
68.1;4.02523693629206
68.2;3.99210756782485
68.3;3.97141351981352
68.4;3.98247438855561
68.5;3.58402517482518
68.6;4.85452862818416
68.7;7.31893429342935
68.8;9.25445925925926
68.9;10.1860997624703
69;10.542419047619
69.1;10.9868843176288
69.2;10.9723671754037
69.3;11.2483383475038
69.4;11.5123398058252
69.5;11.8521269126913
69.6;12.0216617026006
69.7;12.2836100131752
69.8;12.445101010101
69.9;12.6017286031042
70;12.567869163095
70.1;12.5498912700203
70.2;12.7327066726377
70.3;12.9417386642841
70.4;13.0121008558871
70.5;13.0570515227845
70.6;12.9209825718323
70.7;12.4463479464698
70.8;11.0759981011156
70.9;9.71623149015933
71;8.646191238813
71.1;7.63754610856769
71.2;6.98229641326415
71.3;6.28193996167766
71.4;5.74525874125874
71.5;5.2709291410344
71.6;5.05732214917252
71.7;4.99444748455429
71.8;4.68878342245989
71.9;4.71417369727047
72;4.69724118738405
72.1;4.75486837121212
72.2;4.74609136592051
72.3;4.63376368334508
72.4;4.46023191094619
72.5;4.37083505154639
72.6;4.48321133412042
72.7;4.17234202490016
72.8;4.02483692596063
72.9;3.8692969380489
73;3.74170460270209
73.1;3.45702444813672
73.2;3.45076808905381
73.3;3.98143540669857
73.4;6.08793954212047
73.5;7.83482
73.6;9.01869605142333
73.7;9.49938226711561
73.8;9.87630039525692
73.9;10.1204830257462
74;10.6077092778687
74.1;11.1286215034965
74.2;11.6311687041565
74.3;11.7304200933541
74.4;11.9263983554134
74.5;11.8950200766975
74.6;12.1145817227392
74.7;12.1533770956316
74.8;12.3912363636364
74.9;12.7667623604466
75;12.8846156615662
75.1;13.1730642117376
75.2;12.8020938859629
75.3;10.7700374739764
75.4;9.57860197833254
75.5;8.25752050739958
75.6;7.43445011600929
75.7;7.09079255202629
75.8;6.5903768115942
75.9;6.04017238421955
76;5.54554833001548
76.1;5.30088765008576
76.2;5.18225252525253
76.3;4.89919796954315
76.4;4.74332694554802
76.5;4.72853657396588
76.6;4.62755063589261
76.7;4.44582653061224
76.8;4.67368381489312
76.9;4.70084009324009
77;4.78906881903143
77.1;4.62707714217897
77.2;3.44227915518825
77.3;1.97258200323849
77.4;1.28871685832068
77.5;0.948078229099508
77.6;0.527338766980151
77.7;0.234400000000008
77.8;-0.449691848058045
77.9;-0.620773626373627
78;-1.18944328238133
78.1;-1.2813560061042
78.2;-1.77650789586001
78.3;-2.14291781120558
78.4;-2.30452849740933
78.5;-2.48224272727273
78.6;-2.92518070682374
78.7;-2.98516266881677
78.8;-2.89311888111888
78.9;-3.00806182631686
79;-3.27280880554423
79.1;-2.97927102005976
79.2;-2.90919034090909
79.3;-3.03528040297433
79.4;-2.94122152791776
79.5;-3.16602777777778
79.6;-3.30584827586207
79.7;-3.35511100959342
79.8;-3.53421761658031
79.9;-2.02919441264026
80;-0.907708758061162
80.1;0.224044180118952
80.2;1.01848007165249
80.3;1.60782164502165
80.4;1.82734991862358
80.5;2.36984518451845
80.6;2.43261206120613
80.7;2.69845853658537
80.8;2.8184684281236
80.9;2.71663306641545
81;2.93041084365506
81.1;2.87341497880358
81.2;2.86704132231404
81.3;2.79695619406501
81.4;2.93365995836225
81.5;3.16278727723889
81.6;3.21293737373738
81.7;3.15337623762377
81.8;3.14915995397008
81.9;3.18660161827701
82;2.86189878163074
82.1;4.33181770208684
82.2;6.52462712688381
82.3;8.27964138623808
82.4;9.74045074702455
82.5;10.587699128269
82.6;11.1422739658162
82.7;11.7520234933606
82.8;12.1328961991554
82.9;12.4370538442274
83;12.7248237066801
83.1;12.9711650584053
83.2;13.2879989698687
83.3;13.4901283730678
83.4;13.506639655609
83.5;13.4790216687422
83.6;13.6718155918156
83.7;14.2554774025974
83.8;14.7166687931951
83.9;14.9006685552408
84;14.6496955844156
84.1;14.7823225806452
84.2;15.0262963741461
84.3;15.2920765550239
84.4;15.4439305879306
84.5;15.6678558364712
84.6;15.6500673204347
84.7;15.5556363636364
84.8;15.6400507148638
84.9;15.7481158008658
85;15.5278932258877
85.1;13.0477202797203
85.2;10.5813861778549
85.3;8.5389766777725
85.4;7.7470737222976
85.5;6.9609696969697
85.6;6.39748612677646
85.7;6.10103297682709
85.8;5.45507346189164
85.9;5.22898261060973
86;4.93217773747449
86.1;4.94365555047968
86.2;4.69722834645669
86.3;4.50175087637298
86.4;4.51912545454545
86.5;4.40700706547339
86.6;4.44022632575757
86.7;4.22083916083916
86.8;4.27806636363637
86.9;4.11630597535457
87;3.72743904157858
87.1;3.43450786939159
87.2;2.93946469773881
87.3;1.85879659908436
87.4;1.20811710323574
87.5;0.717956416464894
87.6;0.414567858681608
87.7;-0.274672226855714
87.8;-1.09064259617451
87.9;-1.41041112299465
88;-1.63942521994135
88.1;-1.65072143452877
88.2;-1.99785232607768
88.3;-2.52936341730558
88.4;-2.54377272727272
88.5;-2.66715437392796
88.6;-2.92028049548604
88.7;-3.08173214285715
88.8;-2.96805194805194
88.9;-3.03078955067921
89;-3.03229819838476
89.1;-3.06785486443381
89.2;-3.05027294218783
89.3;-3.08909173553719
89.4;-2.96623505323505
89.5;-2.93403778617471
89.6;-1.19462446689113
89.7;0.165507502206538
89.8;0.702075896580482
89.9;1.34643957474507
90;1.73815329768271
90.1;2.15039911308203
90.2;2.33198359535202
90.3;2.63103088718511
90.4;2.83824525351798
90.5;2.93826879481841
90.6;3.24008878394334
90.7;3.31992494974313
90.8;3.32411216644052
90.9;3.41162894248608
91;3.41162894248608
91.1;3.41345
91.2;3.64223613348677
91.3;3.65814722838138
91.4;3.47278385899815
91.5;3.25872488666189
91.6;4.55945990738483
91.7;6.49528439474964
91.8;8.8282143030303
91.9;10.7206155408837
92;11.7679172679173
92.1;11.8335320417288
92.2;12.2481691784152
92.3;12.828295276525
92.4;13.2138676820562
92.5;13.4886015377657
92.6;13.5895923444976
92.7;13.7001062937063
92.8;13.914781301386
92.9;13.9216662004662
93;13.946096908168
93.1;14.2644006316264
93.2;14.5007820037106
93.3;14.4422776603242
93.4;14.3216717703349
93.5;14.0058597138902
93.6;14.1330061234103
93.7;14.1757361305361
93.8;13.8288370146478
93.9;11.4945422077922
94;9.92595834354324
94.1;8.87031888111888
94.2;8.49338944431528
94.3;7.5982890909091
94.4;7.17050909090909
94.5;6.48142501153669
94.6;6.01981818181818
94.7;5.35603178312689
94.8;5.22045477795862
94.9;4.88265556326625
95;4.93887105751391
95.1;4.76104404873477
95.2;4.5991215213358
95.3;4.62385528756958
95.4;4.50773238497443
95.5;4.3543949520916
95.6;4.29961579808366
95.7;3.46395980369245
95.8;2.45210846854857
95.9;1.71530625402966
96;1.33686772942697
96.1;0.565945832458532
96.2;-0.0410343980343981
96.3;-0.53580525252525
96.4;-0.771006232538149
96.5;-1.20225684024713
96.6;-1.37000913242009
96.7;-1.27424314402936
96.8;-1.34041055718475
96.9;-1.77277728332274
97;-1.98627492314449
97.1;-1.97371087928465
97.2;-2.45108629441624
97.3;-2.58288064014226
97.4;-2.6366139657444
97.5;-3.06460513532269
97.6;-2.09165550239235
97.7;-0.78905401844532
97.8;0.116473553719011
97.9;0.869909307875893
98;1.40989928698752
98.1;2.01991333482243
98.2;2.32460394468374
98.3;2.6237474249888
98.4;2.83960993392572
98.5;3.36929922338967
98.6;3.64584409202591
98.7;3.47475659824047
98.8;3.55097704315886
98.9;3.46832090909091

Fig 3e Exp
0;3.30767978290366
0.1;3.30946573426574
0.2;3.31356363636364
0.3;3.22380716253443
0.4;3.09413759213759
0.5;2.54470190274841
0.6;2.96518010291596
0.7;2.38817738359202
0.8;3.02078873239437
0.9;2.78462865947611
1;2.51660363636363
1.1;2.72476900149032
1.2;2.1704340175953
1.3;2.07763636363637
1.4;2.02436363636364
1.5;1.76066363636363
1.6;1.62101298701298
1.7;1.5381562099872
1.8;1.47332386363637
1.9;1.29126729986432
2;1.50495454545455
2.1;1.02607905138341
2.2;1.49647933884297
2.3;1.02877496274218
2.4;0.650371212121208
2.5;0.299146853146851
2.6;0.122688705234154
2.7;-0.040979020979016
2.8;0.0112153110047757
2.9;-0.532727272727271
3;-0.513193939393936
3.1;-1.1698690909091
3.2;-1.84601581027668
3.3;-1.27273388429752
3.4;-1.65737373737374
3.5;-1.83064462809917
3.6;-2.03051048951049
3.7;-2.03928
3.8;-2.25036914600551
3.9;-1.8682621564482
4;-2.0359867768595
4.1;-2.42923636363636
4.2;-2.73143801652893
4.3;-2.58313535353535
4.4;-2.7098730703259
4.5;-2.53990615835777
4.6;-2.74354545454545
4.7;-2.64096711798839
4.8;-2.37862727272727
4.9;-2.66158741258742
5;-1.89340151515151
5.1;-1.85788636363636
5.2;-1.56112252964427
5.3;-0.947255681818184
5.4;-0.711917355371902
5.5;-0.349687645687645
5.6;-0.0284121212121207
5.7;0.964064516129028
5.8;1.0415736677116
5.9;1.18183496503497
6;1.66046993006993
6.1;1.84678787878789
6.2;2.45849660786975
6.3;3.20539291217258
6.4;3.49401443001444
6.5;3.92162041467304
6.6;4.22050463821892
6.7;4.90761410018553
6.8;4.95155980861244
6.9;4.99106262626263
7;5.21007272727272
7.2;6.79819191919192
7.3;6.89461244019139
7.4;7.45383302411874
7.5;7.46410101010101
7.6;7.87656762749445
7.7;8.33770409982175
7.8;8.89217883755589
7.9;8.84481686429513
8;9.3015873015873
8.1;9.48592784992785
8.2;10.0049141414141
8.3;10.0507878787879
8.4;10.3031323763955
8.5;10.5198838383838
8.6;10.5613181818182
8.7;10.4965642633229
8.8;10.7896030729834
8.9;10.8445515151515
9;11.3513527272727
9.1;11.8030427807487
9.2;11.9363195592287
9.3;12.2666245059289
9.4;12.0542316313823
9.5;12.1836167076167
9.6;12.5668526645768
9.7;12.5772811188811
9.8;12.6271161616162
9.9;12.6169975429976
10;12.6309636363636
10.1;12.9635168119552
10.2;13.1130420624152
10.3;13.1160588235294
10.4;12.863961722488
10.5;12.8514112554113
10.6;13.1583636363636
10.7;13.345976284585
10.8;13.3098579545454
10.9;13.1422972582973
11;13.1459333333333
11.1;13.2169636363636
11.2;13.4193097072419
11.3;13.5834119922631
11.4;13.6399073083779
11.5;13.7986809269162
11.6;13.9959292929293
11.7;14.0186195286195
11.8;14.0728787878788
11.9;13.8575681818182
12;13.749098989899
12.1;13.9531057513915
12.2;13.9692929292929
12.3;14.3481212121212
12.4;14.6683397913562
12.5;14.6111741140216
12.6;14.2561996434938
12.7;13.719946969697
12.8;13.2169636363636
12.9;12.518217585693
13;11.9224363636364
13.1;11.690752228164
13.2;11.2109494949495
13.3;10.8884257206208
13.4;10.4557972027972
13.5;10.0631094619666
13.6;10.2702831594635
13.7;9.50585227272727
13.8;9.27389393939394
13.9;8.99315870570108
14;8.59182545454546
14.1;8.3178934169279
14.3;7.60308363636364
14.4;6.61765656565656
14.5;6.32169696969697
14.6;6.27671111111112
14.7;6.25878441558442
14.8;5.82702164502164
14.9;5.9426645768025
15;5.90261818181818
15.1;5.74040816326531
15.2;5.5381892393321
15.3;5.41575963020031
15.4;5.31585714285714
15.5;5.02055096418733
15.6;5.16319272727273
15.7;4.55315340909091
15.8;4.20854545454546
15.9;4.23067412587413
16;3.7255393939394
16.1;3.47972920696325
16.2;3.25617862838916
16.3;3.22735867768595
16.4;3.15239249639249
16.5;3.07409836065574
16.6;2.62456969696969
16.7;2.17462004662005
16.8;2.10160909090909
16.9;2.41432
17;2.72336639118457
17.1;2.4927196969697
17.2;2.57268292682927
17.3;2.13886024423338
17.4;1.42197202797202
17.5;1.53756112852665
17.6;1.60920376175549
17.7;1.4730331890332
17.8;2.15028099173553
17.9;1.38852785923753
18;1.08425668449198
18.1;0.738594761171036
18.2;0.25005565862709
18.3;0.213090909090909
18.4;0.275628458498026
18.5;0.287899419729207
18.6;0.201509881422929
18.7;-0.261848998459165
18.8;-0.233068181818183
18.9;-0.553216783216783
19;-1.64257575757576
19.2;-2.31093416927899
19.3;-1.79943434343435
19.5;-2.43389772727273
19.6;-1.84678787878788
19.7;-2.96669898989899
19.8;-3.01642020202021
19.9;-3.15722448979592
20;-3.48137272727273
20.1;-3.41990017825312
20.2;-3.95785026737968
20.3;-3.95993939393939
20.4;-3.13049917355372
20.5;-2.92132769556026
20.6;-2.83556198347107
20.7;-2.24565034965035
20.8;-1.86222924901185
21;-1.08482644628099
21.1;-0.569608391608391
21.2;-0.47184415584416
21.3;0.628827094474154
21.4;0.803723320158106
21.5;0.904502901353965
21.6;1.37302915951972
21.7;1.52297326203208
21.8;1.46152569169961
21.9;2.38011710323575
22;2.87672727272727
22.1;3.13421212121212
22.2;3.2183492063492
22.3;3.39201983471074
22.4;4.17525
22.5;4.38238277511962
22.6;4.42970798898072
22.7;4.72764482029599
22.8;5.4219797979798
22.9;6.14508108108107
23.1;7.05278935698448
23.2;7.47838871473355
23.3;7.70304944178628
23.4;8.02041398601398
23.5;8.31973040752352
23.6;8.31942424242425
23.7;8.49495104895106
23.8;8.85724590163935
23.9;9.04709881422925
24;9.24751871657754
24.1;9.44639610389611
24.2;9.76056250000001
24.3;9.93071284271284
24.4;9.88646404341927
24.5;10.3107855917667
24.6;10.4158047138047
24.7;10.8405772005772
24.8;10.9132987012987
24.9;11.2070033670034
25;11.6164141414142
25.1;11.544715542522
25.2;12.0242153110048
25.3;12.3424497607655
25.4;12.4539797979798
25.5;12.4827301587301
25.6;12.6325849802372
25.7;12.9162998405104
25.8;13.1575440559441
25.9;13.2149659090909
26;13.0727467532467
26.1;13.4382568542568
26.2;13.487512987013
26.3;13.412296969697
26.4;13.6340797448166
26.5;13.7339180035651
26.6;13.5918573975045
26.7;13.6714641148325
26.8;13.7187927272727
26.9;13.8168145454545
27;13.7783675048356
27.1;13.7682820037106
27.2;14.0565231259968
27.3;14.1256842105263
27.4;14.2276233766234
27.5;14.1331610845295
27.6;13.8989590017825
27.7;13.9938359201774
27.8;13.9407415329768
27.9;14.0010413223141
28;13.6722887700535
28.1;13.3992490118577
28.2;13.8619310344828
28.3;13.573055258467
28.4;13.2896428571429
28.5;13.5273265993266
28.6;12.8884484848485
28.7;13.2950197628458
28.8;13.4649777777778
28.9;13.4759510489511
29;13.9979418181818
29.1;13.9968300395257
29.2;14.2155313131313
29.3;14.1414876033058
29.4;14.0884166666667
29.5;13.8768255528256
29.6;13.8838874458875
29.7;13.8681867321867
29.8;13.756202020202
29.9;13.4925289256198
30;12.5702327272727
30.1;12.2006383838384
30.2;11.7613135435993
30.3;11.3699220779221
30.4;11.0274545454545
30.5;11.1329948542024
30.6;11.009696969697
30.7;10.4468721109399
30.8;10.5689597615499
30.9;10.3546961038961
31;10.5084750733138
31.1;10.137038961039
31.2;9.61207130124778
31.3;9.59933566433565
31.4;9.62263299663299
31.5;8.93394970986461
31.6;9.07496681096681
31.7;8.76209523809523
31.8;8.71505701078582
31.9;8.55407792207793
32;8.04862121212121
32.1;7.79797542997543
32.2;8.14007272727272
32.3;7.54084639498432
32.4;7.6226324110672
32.5;7.46035621521336
32.6;7.03732727272727
32.9;5.95944242424242
33;5.7126499032882
33.2;5.6526683046683
33.3;5.63092727272728
33.5;5.24266310160429
33.6;5.54278512396694
33.7;4.80894348894348
33.8;4.62957184750734
33.9;4.38238277511962
34;4.3914004914005
34.1;4.65894214876033
34.2;4.50638842975206
34.3;3.78112473572939
34.4;3.30692967409949
34.5;3.09869696969697
34.6;2.95344
34.7;2.93819580419581
34.8;2.89884048027444
34.9;2.45625324675325
35;2.02997129186603
35.1;2.19404713804714
35.2;2.25743181818182
35.3;2.16160862865947
35.4;1.95218768328446
35.5;1.63034648370498
35.6;1.50519669421487
35.7;1.39219393939395
35.8;0.532727272727271
35.9;0.674787878787882
36.1;0.249620779220784
36.2;0.213090909090909
36.4;-0.0518329238329258
36.5;-0.198224101479916
36.7;-0.952035190615838
36.8;-1.56381231671554
36.9;-1.423337995338
37;-1.51827272727273
37.1;-1.91979124579125
37.2;-2.26113131313132
37.4;-2.16480991735537
37.5;-2.71820842572062
37.6;-2.31736363636364
37.7;-3.03432575757576
37.8;-3.22391849529781
37.9;-3.41749571183534
38;-3.34619318181818
38.1;-4.09358851674641
38.2;-4.29067424242424
38.3;-4.32298316498316
38.4;-4.61813412816691
38.5;-4.3254494949495
38.6;-4.43229090909091
38.7;-5.00536943907157
38.8;-4.80215584415584
38.9;-4.92567832167832
39;-5.30951515151515
39.1;-5.13287400318979
39.2;-5.76248382126348
39.3;-5.35648680351906
39.4;-5.68749783549784
39.5;-5.99263821892394
39.6;-6.17371717171717
39.7;-6.27210977701544
39.8;-6.25954545454545
39.9;-5.89893006993007
40;-5.97788007736944
40.1;-6.3008777429467
40.2;-5.73119131614654
40.3;-5.72619873150106
40.4;-5.51286803519061
40.5;-5.39340438871474
40.6;-5.00264204545454
40.7;-4.85516614420063
40.8;-4.60673651771957
40.9;-4.47073083778966
41;-4.16711111111111
41.1;-3.72909090909091
41.2;-3.27987223587224
41.3;-2.74164285714286
41.4;-2.50150197628458
41.5;-2.29209324009324
41.6;-1.0262009569378
41.7;-1.33638441558442
41.8;-0.451251336898395
41.9;0.0090676982591944
42;0.241886977886985
42.1;0.527991919191912
42.2;0.246576623376619
42.3;0.70457478005865
42.4;0.874219114219109
42.5;1.85862626262627
42.6;1.64384415584416
42.7;2.22740308747856
42.8;2.52631111111111
42.9;2.20298395721925
43;3.06226332288402
43.1;3.33842424242425
43.2;3.84673484848484
43.3;4.29878293135437
43.4;4.41497727272727
43.5;5.03311462450593
43.6;5.04588344988345
43.7;5.16390303030303
43.8;5.44061895551257
43.9;5.76503557312252
44;5.86213090909091
44.1;6.54285950413223
44.2;7.62865454545455
44.3;7.55774068554396
44.4;7.92875757575757
44.5;8.112206993007
44.6;8.14069038208169
44.7;8.09528014842301
44.8;8.37269696969697
44.9;8.61905020352781
45;8.89654545454545
45.1;9.59264242424243
45.2;9.64149031296571
45.3;9.84316083916083
45.4;10.1237207792208
45.5;10.5092561983471
45.6;10.9031515151515
45.7;10.863615780446
45.8;11.3186787878788
45.9;11.5335454545455
46;11.8096334776335
46.1;12.0008925619835
46.2;11.9379338842975
46.3;12.4391818181818
46.4;12.6567121212121
46.5;12.8653636363636
46.6;12.9740923994039
46.7;12.7428363636364
46.8;12.300974271012
46.9;12.3225329153605
47;11.5876774193548
47.1;10.9718656126482
47.2;10.8711878787879
47.3;10.3120779220779
47.4;10.1357913561848
47.5;9.8617750385208
47.6;9.65941090909091
47.7;9.4470303030303
47.8;8.90246464646464
47.9;8.85638601398602
48;8.30667107438017
48.1;8.29768652037617
48.2;7.69515360501568
48.3;7.12159504132232
48.4;7.50043260188087
48.5;7.02336117936118
48.7;5.96654545454545
48.8;5.55731404958677
48.9;5.46602959830867
49;5.01562727272728
49.1;4.69962314049587
49.2;4.69008912655971
49.3;4.68412561983472
49.4;4.13751515151515
49.5;4.15527272727273
49.6;4.16859090909091
49.7;3.66871515151514
49.8;3.86554385964912
49.9;3.69019336219336
50;3.63945743145743
50.1;3.32066666666666
50.2;3.08440061633282
50.3;2.81753535353536
50.4;1.90962237762238
50.5;2.45238244514107
50.6;1.92199643493761
50.7;1.73463476874003
50.8;1.77366844919786
50.9;1.63675862068965
51;1.52772434017596
51.1;1.52307600596126
51.2;1.54858307210031
51.3;0.861242424242427
51.4;0.523256565656567
51.5;0.518830039525689
51.6;0.397596452328159
51.7;0.331474747474743
51.8;-0.168490486257923
51.9;-0.403019762845851
52;-0.992912959381044
52.1;-0.802988913525503
52.2;-0.716222222222221
52.3;-0.940773694390714
52.4;-0.918495297805649
52.5;-1.47283422459893
52.6;-1.13938404452691
52.8;-1.09741818181818
52.9;-1.29748686868687
53.1;-1.7539020979021
53.2;-1.99046280991735
53.3;-2.08630866807611
53.4;-2.42390909090909
53.5;-3.0476955602537
53.6;-3.13605488850772
53.7;-3.24232442067736
53.8;-3.67895187165775
53.9;-3.87694990723563
54;-4.02147145877378
54.1;-4.15724579124579
54.2;-4.12349601275918
54.3;-4.27172938689218
54.4;-4.49334965034965
54.5;-4.7910521609538
54.6;-4.66909677419355
54.7;-4.7466
54.8;-5.13113223140496
54.9;-5.0535101010101
55;-5.42955636363637
55.1;-5.37714506769827
55.2;-5.32505303030303
55.3;-5.39005844155844
55.4;-5.58031818181819
55.5;-5.52750470219436
55.6;-5.90901090909091
55.7;-5.71247552447553
55.8;-5.99788235294118
55.9;-5.98146181818182
56;-6.18505392912173
56.1;-6.56728046421664
56.2;-5.89114405594406
56.3;-5.85093230174081
56.4;-5.30110366826156
56.5;-4.8710781049936
56.6;-4.97762355953905
56.7;-4.68472167832168
56.8;-4.22164530551416
56.9;-4.00386602870813
57;-3.94627972027972
57.1;-3.3885632798574
57.2;-3.23263442940038
57.3;-3.0258909090909
57.4;-2.41503030303031
57.6;-1.99616042780749
57.7;-1.8488770053476
57.9;-0.22277685950413
58;-0.483171247357291
58.1;0.38390187590187
58.2;0.813224489795914
58.3;1.33913012477719
58.4;1.52004848484848
58.5;1.68592513368984
58.6;2.2605393939394
58.7;2.22005936920223
58.8;2.65953846153846
58.9;2.47577990430621
59;3.04956767676768
59.1;3.48829818181818
59.2;3.82802597402598
59.3;4.39677575757575
59.4;4.44711462450593
59.5;5.21184848484848
59.6;5.69533884297521
59.7;5.05735757575758
59.9;5.53573122529644
60;6.1200962566845
60.1;8.01482745825602
60.2;7.97315151515152
60.3;8.25899120234604
60.4;8.55728229665071
60.5;8.63517613636364
60.6;8.96078609625669
60.7;9.10479338842975
60.8;9.14768831168831
60.9;9.6631309707242
61;9.86485561497327
61.1;9.98567676767676
61.2;10.0414417862839
61.3;10.0849370629371
61.4;10.5061428571429
61.5;10.9741818181818
61.6;11.5673378561737
61.7;11.9242121212121
61.8;12.4034991423671
61.9;12.7674237762238
62;13.0340606060606
62.1;13.1071800356506
62.2;13.1032850539291
62.3;13.3920533333333
62.4;13.5025223665224
62.5;13.5228167388167
62.6;13.6540708782743
62.7;13.6513049482163
62.8;13.4083356643357
62.9;13.4642521994135
63;13.5366902927581
63.1;14.0465074626866
63.2;14.0933386034256
63.3;13.9813080054274
63.4;13.2943009404389
63.5;13.0806378539493
63.6;12.7046269592477
63.7;12.5976456086287
63.8;12.0766011131725
63.9;11.8898968058968
64;11.0959480519481
64.1;11.1206818181818
64.2;10.5615603305785
64.3;10.5363465909091
64.4;10.3537112299465
64.5;10.4774919786096
64.6;9.98732637853949
64.7;9.61176015473887
64.8;9.18736214605067
64.9;8.78095368782162
65;7.6984758220503
65.1;7.29836363636364
65.2;7.34554805194806
65.3;7.28205565862709
65.4;7.15376623376623
65.5;6.15659950859951
65.6;6.43681504702194
65.7;6.58624860853433
65.8;6.70729004329004
65.9;6.19561818181818
66;6.05396736596737
66.1;6.02664801864802
66.2;5.75345454545455
66.3;5.69899797979799
66.6;4.60749898989899
66.7;4.61862156448203
66.8;3.90755454545454
66.9;3.69839137134053
67;3.68765656565656
67.1;3.45368096054889
67.2;3.31973205741627
67.3;3.04443771043771
67.4;3.08518577075098
67.5;3.05067903525046
67.6;2.8589696969697
67.7;2.67298245614035
67.8;2.39618552875696
67.9;2.19411402157165
68;2.17282861400894
68.1;2.12747214076246
68.2;1.79961931818182
68.3;1.70681639928699
68.4;1.51741348973607
68.5;1.44387460815047
68.6;1.55201212121213
68.7;1.52884271284272
68.8;1.3368125
68.9;0.827392045454545
69;0.403881606765331
69.1;0.242824524312901
69.2;-0.46532096474953
69.4;-1.0991004784689
69.5;-0.902374768089054
69.6;-1.2430303030303
69.7;-1.33836044657097
69.8;-1.42289736070381
69.9;-1.4235171385991
70;-2.2019393939394
70.1;-2.01496256684492
70.2;-2.11315151515151
70.3;-2.72330181818182
70.4;-2.37063636363636
70.5;-3.07677179962894
70.6;-3.08140669856459
70.7;-3.57935135135135
70.8;-3.37647619047619
70.9;-3.32383766233766
71;-3.71446702317291
71.1;-3.81754373927959
71.2;-3.98546590909091
71.3;-3.94733724340176
71.4;-3.67786713286714
71.5;-3.93015249266862
71.6;-3.99232085561498
71.7;-3.76273684210526
71.8;-3.33842424242424
71.9;-3.3363948051948
72;-3.04573040752351
72.1;-2.80624335664336
72.2;-2.30194258373206
72.3;-2.38822641509434
72.4;-2.34666363636364
72.5;-1.88547402597403
72.6;-1.35579090909091
72.8;-0.196517171717169
72.9;0.176820116054159
73;0.342798418972336
73.1;1.09209090909091
73.2;0.952451790633617
73.3;1.15179310344827
73.4;1.46369001490314
73.5;1.50347474747475
73.6;1.61122820037105
73.7;1.74221548821549
73.8;2.08630866807611
73.9;2.82616332819722
74;2.80435677530017
74.1;3.43375438596491
74.2;3.65129581529582
74.3;3.82360703812316
74.4;4.19586147186148
74.5;4.29225974025974
74.6;4.85238441558441
74.7;5.04315151515152
75;6.62712727272728
75.1;7.36972898799313
75.2;7.74307509881423
75.3;7.93113968957872
75.4;8.54494545454546
75.5;8.39144107744107
75.6;8.68345454545454
75.7;8.87394490358126
75.8;8.83468035190616
75.9;8.80214992025519
76;8.97921003134796
76.1;9.50261923583663
76.2;9.34741463414635
76.3;9.97757202797203
76.4;9.97265454545455
76.5;10.7144772727273
76.6;11.4227038123167
76.7;11.4740053475936
76.8;11.5230523415978
76.9;11.6613227931489
77;11.8233649932157
77.1;11.9498337662338
77.2;12.1986824769433
77.3;12.7254016528926
77.4;12.7010222984563
77.5;13.1608223776224
77.6;13.3270606060606
77.7;13.3282332761578
77.8;13.4176242424242
77.9;13.3512476489028
78;13.3892121212121
78.1;13.3923831168831
78.2;13.3892121212121
78.3;13.6150884848485
78.4;13.122275659824
78.5;12.8803768595041
78.6;12.4453286713287
78.7;12.1500561983471
78.8;11.5050398724083
78.9;11.3399878787879
79;10.9762709447415
79.1;10.5821749571184
79.2;10.5559511533243
79.3;10.2626748844376
79.4;9.97531818181818
79.5;10.0868331071913
79.6;9.55775401069519
79.7;9.33105113636363
79.8;8.93717719568567
79.9;8.54968080808081
80;9.30986833855799
80.1;8.72925039872408
80.3;7.8219955654102
80.4;7.66257513914657
80.5;7.37145877378435
80.6;7.33283422459893
80.7;7.59751048951048
80.8;7.23443636363636
80.9;7.11814313346228
81;6.55254545454545
81.1;6.28391489361702
81.2;6.2305928853755
81.3;6.39272727272727
81.4;6.30140259740259
81.5;6.28884545454545
81.6;6.20627272727273
81.7;6.24586732186733
81.8;6.11478260869566
81.9;5.91025728987994
82;6.15231701631701
82.1;5.67300185528757
82.2;5.49774545454546
82.3;5.97364848484849
82.4;4.86557575757575
82.5;4.62407272727273
82.6;4.18944768439108
82.7;4.10702572898799
82.8;3.81239008264463
82.9;3.7273724340176
83;3.31672053872055
83.1;3.01420527859237
83.2;2.69133818181818
83.3;2.6147302533532
83.4;2.50288357256778
83.5;1.91781818181818
83.6;1.83435757575758
83.7;1.66106110283159
83.8;1.68341818181818
83.9;1.41113535353535
84;1.32310082644628
84.1;1.3412192513369
84.2;0.878999999999998
84.3;1.09902366127023
84.4;1.14324963924963
84.5;0.780650349650351
84.6;0.721518341307821
84.7;0.261290043290046
84.8;-0.512432900432898
84.9;-0.110096969696976
85.1;-0.6578023715415
85.2;-0.558713968957875
85.3;-0.862415094339617
85.5;-0.817808353808353
85.6;-1.70019342359767
85.7;-2.63048888888888
85.8;-2.7430611570248
85.9;-2.90428213166144
86;-3.10065331278891
86.1;-3.40156228956229
86.2;-3.45788429752066
86.3;-3.35077733860342
86.4;-3.42087012987012
86.5;-3.64832258064516
86.6;-3.64178282828283
86.7;-3.46205293440737
86.8;-4.02259348198971
86.9;-4.00091841491842
87;-4.75748616600791
87.1;-4.86428429752066
87.2;-5.58339160839161
87.3;-5.27222424242424
87.4;-5.41663343108504
87.5;-5.55558441558442
87.6;-6.0020606060606
87.7;-6.15639008264463
87.8;-6.16187878787878
87.9;-6.22075917065391
88;-6.40985064935065
88.1;-6.37986833855799
88.2;-6.07556871035941
88.3;-6.17188760330578
88.4;-6.12264693446089
88.5;-6.10860606060606
88.6;-6.31831457431457
88.7;-6.29125541125541
88.8;-6.30749090909091
88.9;-6.45315603799186
89;-7.06518628912072
89.1;-6.71236363636363
89.2;-6.8085505050505
89.3;-6.80068421052631
89.4;-7.09242876526459
89.5;-6.81049760765551
89.6;-6.50260227272727
89.7;-6.57030303030303
89.8;-6.10112918660287
89.9;-5.58364772727273
90;-5.81919535783366
90.1;-5.42911764705882
90.2;-5.05865813060179
90.3;-4.78719749216301
90.4;-4.71893255131965
90.5;-3.92177949709865
90.6;-3.58425568181818
90.7;-3.54263636363636
90.8;-2.9918651026393
90.9;-2.8400476900149
91;-2.40930205278593
91.1;-2.10075471698114
91.2;-1.95999242424242
91.3;-1.77131818181818
91.4;-1.35579090909091
91.5;-0.530305785123971
91.6;-0.302813397129192
91.7;0.583094214876034
91.8;1.01896198347108
91.9;0.874902097902094
92;1.19494825174826
92.1;1.30351704545455
92.2;1.34735606060607
92.3;1.74540826446281
92.4;1.86756089193825
92.5;2.38723583662714
92.6;2.64982491582491
92.7;2.81366975881262
92.8;2.77018181818182
92.9;3.26065830721004
93;4.00877272727273
93.1;4.33758383838384
93.3;5.34858181818182
93.4;5.50553146853147
93.5;5.69550877192982
93.6;5.88518347107438
93.7;6.19065830721004
93.8;6.2995
93.9;6.77629090909091
94;6.54941176470589
94.1;6.61835294117648
94.2;6.54314438502674
94.4;7.33435872235872
94.5;7.86068686868688
94.6;8.03004823747681
94.7;8.2804347826087
94.8;8.61007890222985
95.1;9.39997272727273
95.2;9.95684457478006
95.4;10.5609933481153
95.5;10.6515012987013
95.7;11.1966737967914
95.9;11.8757202797203
96;12.1005194805195
96.1;12.0105785123967
96.2;12.4954141414141
96.3;12.6990663390663
96.4;12.7201524926686
96.5;12.7119231754161
96.6;12.7474025974026
96.7;12.732953886693
96.8;12.7200051948052
96.9;12.7417883755589
97;12.7432803030303
97.1;12.6862570532915
97.2;12.462144200627
97.3;11.9873687821612
97.4;12.4403399209486
97.5;12.2492339791356
97.6;11.9585691699605
97.7;11.9194893617021
97.8;11.699897084048
97.9;11.1929805194805
98;11.0185757575758
98.1;10.7157104377104
98.2;10.3572492668622
98.3;10.1347327823691
98.4;9.29212379110251
98.5;9.0115023923445
98.6;8.97737304075235
98.7;8.39899828473414
98.8;7.84719661733615
98.9;7.92081339712919
99;7.33576789168279
99.1;7.35734415584416
99.2;6.25909399075501
99.3;6.62462032085561
99.4;6.58321763085399
99.5;6.24692822966507
99.6;6.1505785123967
99.7;5.91783896103895

Fig3e Fits
0;14.75;2.09270588235294
0.01;14.75;2.06917647058824
0.02;14.75;2.04564705882353
0.03;14.75;2.02211764705882
0.04;14.75;1.99858823529412
0.05;14.75;1.97505882352941
0.06;14.75;1.95152941176471
0.07;14.75;1.928
0.08;14.75;1.9044705882353
0.09;14.75;1.88094117647059
0.1;14.75;1.85741176470588
0.11;14.75;1.83388235294118
0.12;14.75;1.81035294117647
0.13;14.75;1.78682352941177
0.14;14.75;1.76329411764706
0.15;14.75;1.73976470588235
0.16;14.75;1.71623529411765
0.17;14.75;1.69270588235294
0.18;14.75;1.66917647058823
0.19;14.75;1.64564705882353
0.2;14.75;1.62211764705882
0.21;14.75;1.59858823529412
0.22;14.75;1.57505882352941
0.23;14.75;1.5515294117647
0.24;14.75;1.528
0.25;14.75;1.5044705882353
0.26;14.75;1.48094117647059
0.27;14.75;1.45741176470588
0.28;14.75;1.43388235294118
0.29;14.75;1.41035294117647
0.3;14.75;1.38682352941177
0.31;14.75;1.36329411764706
0.32;14.75;1.33976470588235
0.33;14.75;1.31623529411765
0.34;14.75;1.29270588235294
0.35;14.75;1.26917647058824
0.36;14.75;1.24564705882353
0.37;14.75;1.22211764705882
0.38;14.75;1.19858823529412
0.39;14.75;1.17505882352941
0.4;14.75;1.15152941176471
0.41;14.75;1.128
0.42;14.75;1.1044705882353
0.43;14.75;1.08094117647059
0.44;14.75;1.05741176470588
0.45;14.75;1.03388235294118
0.46;14.75;1.01035294117647
0.47;14.75;0.986823529411766
0.48;14.75;0.96329411764706
0.49;14.75;0.939764705882353
0.5;14.75;0.916235294117646
0.51;14.75;0.892705882352939
0.52;14.75;0.869176470588237
0.53;14.75;0.845647058823526
0.54;14.75;0.822117647058824
0.55;14.75;0.798588235294117
0.56;14.75;0.77505882352941
0.57;14.75;0.751529411764704
0.58;14.75;0.727999999999997
0.59;14.75;0.704470588235295
0.6;14.75;0.680941176470588
0.61;14.75;0.657411764705881
0.62;14.75;0.633882352941179
0.63;14.75;0.610352941176473
0.64;14.75;0.586823529411766
0.65;14.75;0.563294117647059
0.66;14.75;0.539764705882352
0.67;14.75;0.516235294117646
0.68;14.75;0.492705882352939
0.69;14.75;0.469176470588237
0.7;14.75;0.44564705882353
0.71;14.75;0.422117647058823
0.72;14.75;0.398588235294117
0.73;14.75;0.37505882352941
0.74;14.75;0.351529411764708
0.75;14.75;0.328000000000001
0.76;14.75;0.304470588235294
0.77;14.75;0.280941176470588
0.78;14.75;0.257411764705881
0.79;14.75;0.233882352941179
0.8;14.75;0.210352941176472
0.81;14.75;0.186823529411765
0.82;14.75;0.163294117647059
0.83;14.75;0.139764705882352
0.84;14.75;0.11623529411765
0.85;14.75;0.0927058823529388
0.86;14.75;0.0691764705882365
0.87;14.75;0.0456470588235298
0.88;14.75;0.0221176470588231
0.89;14.75;-0.00141176470588356
0.9;14.75;-0.0249411764705902
0.91;14.75;-0.0484705882352925
0.92;14.75;-0.0719999999999992
0.93;14.75;-0.0955294117647059
0.94;14.75;-0.119058823529413
0.95;14.75;-0.142588235294119
0.96;14.75;-0.166117647058821
0.97;14.75;-0.189647058823528
0.98;14.75;-0.213176470588235
0.99;14.75;-0.236705882352942
1;14.75;-0.260235294117648
1.01;14.75;-0.28376470588235
1.02;14.75;-0.307294117647062
1.03;14.75;-0.330823529411764
1.04;14.75;-0.354352941176471
1.05;14.75;-0.377882352941177
1.06;14.75;-0.401411764705879
1.07;14.75;-0.424941176470591
1.08;14.75;-0.448470588235293
1.09;14.75;-0.472
1.1;14.75;-0.495529411764706
1.11;14.75;-0.519058823529413
1.12;14.75;-0.54258823529412
1.13;14.75;-0.566117647058822
1.14;14.75;-0.589647058823529
1.15;14.75;-0.613176470588235
1.16;14.75;-0.636705882352942
1.17;14.75;-0.660235294117649
1.18;14.75;-0.683764705882351
1.19;14.75;-0.707294117647058
1.2;14.75;-0.730823529411764
1.21;14.75;-0.754352941176471
1.22;14.75;-0.777882352941178
1.23;14.75;-0.80141176470588
1.24;14.75;-0.824941176470591
1.25;14.75;-0.848470588235293
1.26;14.75;-0.872
1.27;14.75;-0.895529411764707
1.28;14.75;-0.919058823529413
1.29;14.75;-0.94258823529412
1.3;14.75;-0.966117647058822
1.31;14.75;-0.989647058823529
1.32;14.75;-1.01317647058824
1.33;14.75;-1.03670588235294
1.34;14.75;-1.06023529411765
1.35;14.75;-1.08376470588235
1.36;14.75;-1.10729411764706
1.37;14.75;-1.13082352941176
1.38;14.75;-1.15435294117647
1.39;14.75;-1.17788235294118
1.4;14.75;-1.20141176470588
1.41;14.75;-1.22494117647059
1.42;14.75;-1.24847058823529
1.43;14.75;-1.272
1.44;14.75;-1.29552941176471
1.45;14.75;-1.31905882352941
1.46;14.75;-1.34258823529412
1.47;14.75;-1.36611764705882
1.48;14.75;-1.38964705882353
1.49;14.75;-1.41317647058824
1.5;14.75;-1.43670588235294
1.51;14.75;-1.46023529411764
1.52;14.75;-1.48376470588235
1.53;14.75;-1.50729411764706
1.54;14.75;-1.53082352941176
1.55;14.75;-1.55435294117647
1.56;14.75;-1.57788235294118
1.57;14.75;-1.60141176470588
1.58;14.75;-1.62494117647059
1.59;14.75;-1.64847058823529
1.6;14.75;-1.672
1.61;14.75;-1.69552941176471
1.62;14.75;-1.71905882352941
1.63;14.75;-1.74258823529412
1.64;14.75;-1.76611764705882
1.65;14.75;-1.78964705882353
1.66;14.75;-1.81317647058824
1.67;14.75;-1.83670588235294
1.68;14.75;-1.86023529411765
1.69;14.75;-1.88376470588235
1.7;14.75;-1.90729411764706
1.71;14.75;-1.93082352941177
1.72;14.75;-1.95435294117647
1.73;14.75;-1.97788235294118
1.74;14.75;-2.00141176470588
1.75;14.75;-2.02494117647059
1.76;14.75;-2.04847058823529
1.77;14.75;-2.072
1.78;14.75;-2.09552941176471
1.79;14.75;-2.11905882352941
1.8;14.75;-2.14258823529412
1.81;14.75;-2.16611764705882
1.82;14.75;-2.18964705882353
1.83;14.75;-2.21317647058824
1.84;14.75;-2.23670588235294
1.85;14.75;-2.26023529411765
1.86;14.75;-2.28376470588235
1.87;14.75;-2.30729411764706
1.88;14.75;-2.33082352941177
1.89;14.75;-2.35435294117647
1.9;14.75;-2.37788235294118
1.91;14.75;-2.40141176470588
1.92;14.75;-2.42494117647059
1.93;14.75;-2.44847058823529
1.94;14.75;-2.472
1.95;14.75;-2.49552941176471
1.96;14.75;-2.51905882352941
1.97;14.75;-2.54258823529412
1.98;14.75;-2.56611764705882
1.99;14.75;-2.58964705882353
2;14.75;-2.61317647058824
2.01;14.75;-2.63670588235294
2.02;14.75;-2.66023529411765
2.03;14.75;-2.68376470588235
2.04;14.75;-2.70729411764706
2.05;14.75;-2.73082352941177
2.06;14.75;-2.75435294117647
2.07;14.75;-2.77788235294117
2.08;14.75;-2.80141176470588
2.09;14.75;-2.82494117647059
2.1;14.75;-2.84847058823529
2.11;14.75;-2.872
2.12;14.75;-2.89552941176471
2.13;14.75;-2.91905882352941
2.14;14.75;-2.94258823529412
2.15;14.75;-2.96611764705882
2.16;14.75;-2.98964705882353
2.17;14.75;-3.01317647058824
2.18;14.75;-3.03670588235294
2.19;14.75;-3.06023529411765
2.2;14.75;-3.08376470588235
2.21;14.75;-3.10729411764706
2.22;14.75;-3.13082352941177
2.23;14.75;-3.15435294117647
2.24;14.75;-3.17788235294118
2.25;14.75;-3.20141176470588
2.26;14.75;-3.22494117647059
2.27;14.75;-3.2484705882353
2.28;14.75;-3.272
2.29;14.75;-3.2955294117647
2.3;14.75;-3.31905882352941
2.31;14.75;-3.34258823529412
2.32;14.75;-3.36611764705882
2.33;14.75;-3.38964705882353
2.34;14.75;-3.41317647058823
2.35;14.75;-3.43670588235294
2.36;14.75;-3.46023529411765
2.37;14.75;-3.48376470588235
2.38;14.75;-3.50729411764706
2.39;14.75;-3.53082352941177
2.4;14.75;-3.55435294117647
2.41;14.75;-3.57788235294118
2.42;14.75;-3.60141176470588
2.43;14.75;-3.62494117647059
2.44;14.75;-3.6484705882353
2.45;14.75;-3.672
2.46;14.75;-3.69552941176471
2.47;14.75;-3.71905882352941
2.48;14.75;-3.74258823529412
2.49;14.75;-3.76611764705882
2.5;14.75;-3.78964705882353
2.51;14.75;-3.81317647058824
2.52;14.75;-3.83670588235294
2.53;14.75;-3.86023529411765
2.54;14.75;-3.88376470588235
2.55;14.75;-3.90729411764706
2.56;14.75;-3.93082352941177
2.57;14.75;-3.95435294117647
2.58;14.75;-3.97788235294118
2.59;14.75;-4.00141176470588
2.6;14.75;-4.02494117647059
2.61;14.75;-4.0484705882353
2.62;14.75;-4.072
2.63;14.75;-4.0955294117647
2.64;14.75;-4.11905882352941
2.65;14.75;-4.14258823529412
2.66;14.75;-4.16611764705883
2.67;14.75;-4.18964705882353
2.68;14.75;-4.21317647058823
2.69;14.75;-4.23670588235294
2.7;14.75;-4.26023529411765
2.71;14.75;-4.28376470588235
2.72;14.75;-4.30729411764706
2.73;14.75;-4.33082352941176
2.74;14.75;-4.35435294117647
2.75;14.75;-4.37788235294118
2.76;14.75;-4.40141176470588
2.77;14.75;-4.42494117647059
2.78;14.75;-4.4484705882353
2.79;14.75;-4.472
2.8;14.75;-4.49552941176471
2.81;14.75;-4.51905882352941
2.82;14.75;-4.54258823529412
2.83;14.75;-4.56611764705883
2.84;14.75;-4.58964705882353
2.85;14.75;-4.61317647058824
2.86;14.75;-4.63670588235294
2.87;14.75;-4.66023529411765
2.88;14.75;-4.68376470588235
2.89;14.75;-4.70729411764706
2.9;14.75;-4.73082352941176
2.91;14.75;-4.75435294117647
2.92;14.75;-4.77788235294118
2.93;14.75;-4.80141176470588
2.94;14.75;-4.82494117647059
2.95;14.75;-4.8484705882353
2.96;14.75;-4.872
2.97;14.75;-4.8955294117647
2.98;14.75;-4.91905882352941
2.99;14.75;-4.94258823529412
3;14.75;-4.96611764705883
3.01;14.75;-4.98964705882353
3.02;14.75;-5.01317647058823
3.03;14.75;-5.03670588235294
3.04;14.75;-5.06023529411765
3.05;14.75;-5.08376470588235
3.06;14.75;-5.10729411764706
3.07;14.75;-5.13082352941176
3.08;14.75;-5.15435294117647
3.09;14.75;-5.17788235294118
3.1;14.75;-5.20141176470588
3.11;14.75;-5.22494117647059
3.12;14.75;-5.24847058823529
3.13;14.75;-5.272
3.14;14.75;-5.29552941176471
3.15;14.75;-5.31905882352941
3.16;14.75;-5.34258823529412
3.17;14.75;-5.36611764705882
3.18;14.75;-5.38964705882353
3.19;14.75;-5.41317647058824
3.2;14.75;-5.43670588235294
3.21;14.75;-5.46023529411765
3.22;14.75;-5.48376470588236
3.23;14.75;-5.50729411764706
3.24;14.75;-5.53082352941176
3.25;14.75;-5.55435294117647
3.26;14.75;-5.57788235294118
3.27;14.75;-5.60141176470588
3.28;14.75;-5.62494117647059
3.29;14.75;-5.64847058823529
3.3;14.75;-5.672
3.31;14.75;-5.64847058823529
3.32;14.75;-5.62494117647059
3.33;14.75;-5.60141176470588
3.34;14.75;-5.57788235294118
3.35;14.75;-5.55435294117647
3.36;14.75;-5.53082352941176
3.37;14.75;-5.50729411764706
3.38;14.75;-5.48376470588235
3.39;14.75;-5.46023529411765
3.4;14.75;-5.43670588235294
3.41;-5.35;-5.41317647058823
3.42;-5.35;-5.38964705882353
3.43;-5.35;-5.36611764705882
3.44;-5.35;-5.34258823529412
3.45;-5.35;-5.31905882352941
3.46;-5.35;-5.29552941176471
3.47;-5.35;-5.272
3.48;-5.35;-5.24847058823529
3.49;-5.35;-5.22494117647059
3.5;-5.35;-5.20141176470588
3.51;-5.35;-5.17788235294117
3.52;-5.35;-5.15435294117647
3.53;-5.35;-5.13082352941176
3.54;-5.35;-5.10729411764706
3.55;-5.35;-5.08376470588235
3.56;-5.35;-5.06023529411765
3.57;-5.35;-5.03670588235294
3.58;-5.35;-5.01317647058823
3.59;-5.35;-4.98964705882353
3.6;-5.35;-4.96611764705882
3.61;-5.35;-4.94258823529412
3.62;-5.35;-4.91905882352941
3.63;-5.35;-4.8955294117647
3.64;-5.35;-4.872
3.65;-5.35;-4.84847058823529
3.66;-5.35;-4.82494117647059
3.67;-5.35;-4.80141176470588
3.68;-5.35;-4.77788235294118
3.69;-5.35;-4.75435294117647
3.7;-5.35;-4.73082352941176
3.71;-5.35;-4.70729411764706
3.72;-5.35;-4.68376470588235
3.73;-5.35;-4.66023529411765
3.74;-5.35;-4.63670588235294
3.75;-5.35;-4.61317647058824
3.76;-5.35;-4.58964705882353
3.77;-5.35;-4.56611764705882
3.78;-5.35;-4.54258823529412
3.79;-5.35;-4.51905882352941
3.8;-5.35;-4.4955294117647
3.81;-5.35;-4.472
3.82;-5.35;-4.44847058823529
3.83;-5.35;-4.42494117647059
3.84;-5.35;-4.40141176470588
3.85;-5.35;-4.37788235294118
3.86;-5.35;-4.35435294117647
3.87;-5.35;-4.33082352941176
3.88;-5.35;-4.30729411764706
3.89;-5.35;-4.28376470588235
3.9;-5.35;-4.26023529411765
3.91;-5.35;-4.23670588235294
3.92;-5.35;-4.21317647058823
3.93;-5.35;-4.18964705882353
3.94;-5.35;-4.16611764705882
3.95;-5.35;-4.14258823529412
3.96;-5.35;-4.11905882352941
3.97;-5.35;-4.0955294117647
3.98;-5.35;-4.072
3.99;-5.35;-4.04847058823529
4;-5.35;-4.02494117647059
4.01;-5.35;-4.00141176470588
4.02;-5.35;-3.97788235294118
4.03;-5.35;-3.95435294117647
4.04;-5.35;-3.93082352941176
4.05;-5.35;-3.90729411764706
4.06;-5.35;-3.88376470588235
4.07;-5.35;-3.86023529411765
4.08;-5.35;-3.83670588235294
4.09;-5.35;-3.81317647058823
4.1;-5.35;-3.78964705882353
4.11;-5.35;-3.76611764705882
4.12;-5.35;-3.74258823529412
4.13;-5.35;-3.71905882352941
4.14;-5.35;-3.69552941176471
4.15;-5.35;-3.672
4.16;-5.35;-3.64847058823529
4.17;-5.35;-3.62494117647059
4.18;-5.35;-3.60141176470588
4.19;-5.35;-3.57788235294117
4.2;-5.35;-3.55435294117647
4.21;-5.35;-3.53082352941176
4.22;-5.35;-3.50729411764706
4.23;-5.35;-3.48376470588235
4.24;-5.35;-3.46023529411765
4.25;-5.35;-3.43670588235294
4.26;-5.35;-3.41317647058824
4.27;-5.35;-3.38964705882353
4.28;-5.35;-3.36611764705882
4.29;-5.35;-3.34258823529412
4.3;-5.35;-3.31905882352941
4.31;-5.35;-3.2955294117647
4.32;-5.35;-3.272
4.33;-5.35;-3.24847058823529
4.34;-5.35;-3.22494117647059
4.35;-5.35;-3.20141176470588
4.36;-5.35;-3.17788235294118
4.37;-5.35;-3.15435294117647
4.38;-5.35;-3.13082352941176
4.39;-5.35;-3.10729411764706
4.4;-5.35;-3.08376470588235
4.41;-5.35;-3.06023529411765
4.42;-5.35;-3.03670588235294
4.43;-5.35;-3.01317647058824
4.44;-5.35;-2.98964705882353
4.45;-5.35;-2.96611764705882
4.46;-5.35;-2.94258823529412
4.47;-5.35;-2.91905882352941
4.48;-5.35;-2.8955294117647
4.49;-5.35;-2.872
4.5;-5.35;-2.84847058823529
4.51;-5.35;-2.82494117647059
4.52;-5.35;-2.80141176470588
4.53;-5.35;-2.77788235294117
4.54;-5.35;-2.75435294117647
4.55;-5.35;-2.73082352941176
4.56;-5.35;-2.70729411764706
4.57;-5.35;-2.68376470588235
4.58;-5.35;-2.66023529411765
4.59;-5.35;-2.63670588235294
4.6;-5.35;-2.61317647058823
4.61;-5.35;-2.58964705882353
4.62;-5.35;-2.56611764705882
4.63;-5.35;-2.54258823529412
4.64;-5.35;-2.51905882352941
4.65;-5.35;-2.4955294117647
4.66;-5.35;-2.472
4.67;-5.35;-2.44847058823529
4.68;-5.35;-2.42494117647059
4.69;-5.35;-2.40141176470588
4.7;-5.35;-2.37788235294118
4.71;-5.35;-2.35435294117647
4.72;-5.35;-2.33082352941176
4.73;-5.35;-2.30729411764706
4.74;-5.35;-2.28376470588235
4.75;-5.35;-2.26023529411765
4.76;-5.35;-2.23670588235294
4.77;-5.35;-2.21317647058823
4.78;-5.35;-2.18964705882353
4.79;-5.35;-2.16611764705882
4.8;-5.35;-2.14258823529412
4.81;-5.35;-2.11905882352941
4.82;-5.35;-2.0955294117647
4.83;-5.35;-2.072
4.84;-5.35;-2.04847058823529
4.85;-5.35;-2.02494117647058
4.86;-5.35;-2.00141176470588
4.87;-5.35;-1.97788235294118
4.88;-5.35;-1.95435294117647
4.89;-5.35;-1.93082352941177
4.9;-5.35;-1.90729411764706
4.91;-5.35;-1.88376470588235
4.92;-5.35;-1.86023529411765
4.93;-5.35;-1.83670588235294
4.94;-5.35;-1.81317647058823
4.95;-5.35;-1.78964705882353
4.96;-5.35;-1.76611764705882
4.97;-5.35;-1.74258823529412
4.98;-5.35;-1.71905882352941
4.99;-5.35;-1.6955294117647
5;-5.35;-1.672
5.01;-5.35;-1.64847058823529
5.02;-5.35;-1.62494117647059
5.03;-5.35;-1.60141176470588
5.04;-5.35;-1.57788235294118
5.05;-5.35;-1.55435294117647
5.06;-5.35;-1.53082352941176
5.07;-5.35;-1.50729411764706
5.08;-5.35;-1.48376470588235
5.09;-5.35;-1.46023529411765
5.1;-5.35;-1.43670588235294
5.11;-5.35;-1.41317647058823
5.12;-5.35;-1.38964705882353
5.13;-5.35;-1.36611764705882
5.14;-5.35;-1.34258823529412
5.15;-5.35;-1.31905882352941
5.16;-5.35;-1.29552941176471
5.17;-5.35;-1.272
5.18;-5.35;-1.24847058823529
5.19;-5.35;-1.22494117647059
5.2;-5.35;-1.20141176470588
5.21;-5.35;-1.17788235294118
5.22;-5.35;-1.15435294117647
5.23;-5.35;-1.13082352941176
5.24;-5.35;-1.10729411764706
5.25;-5.35;-1.08376470588235
5.26;-5.35;-1.06023529411765
5.27;-5.35;-1.03670588235294
5.28;-5.35;-1.01317647058823
5.29;-5.35;-0.989647058823529
5.3;-5.35;-0.966117647058822
5.31;-5.35;-0.942588235294116
5.32;-5.35;-0.919058823529411
5.33;-5.35;-0.895529411764705
5.34;-5.35;-0.872
5.35;-5.35;-0.848470588235291
5.36;-5.35;-0.824941176470587
5.37;-5.35;-0.801411764705882
5.38;-5.35;-0.777882352941176
5.39;-5.35;-0.754352941176471
5.4;-5.35;-0.730823529411762
5.41;-5.35;-0.707294117647058
5.42;-5.35;-0.683764705882353
5.43;-5.35;-0.660235294117648
5.44;-5.35;-0.636705882352939
5.45;-5.35;-0.613176470588234
5.46;-5.35;-0.589647058823529
5.47;-5.35;-0.566117647058823
5.48;-5.35;-0.542588235294116
5.49;-5.35;-0.51905882352941
5.5;-5.35;-0.495529411764705
5.51;-5.35;-0.472
5.52;-5.35;-0.448470588235292
5.53;-5.35;-0.424941176470586
5.54;-5.35;-0.401411764705881
5.55;-5.35;-0.377882352941176
5.56;-5.35;-0.354352941176468
5.57;-5.35;-0.330823529411763
5.58;-5.35;-0.307294117647057
5.59;-5.35;-0.283764705882352
5.6;-5.35;-0.260235294117645
5.61;-5.35;-0.236705882352939
5.62;-5.35;-0.213176470588234
5.63;-5.35;-0.189647058823528
5.64;-5.35;-0.166117647058823
5.65;-5.35;-0.142588235294116
5.66;-5.35;-0.11905882352941
5.67;-5.35;-0.0955294117647059
5.68;-5.35;-0.0719999999999992
5.69;-5.35;-0.0484705882352925
5.7;-5.35;-0.0249411764705867
5.71;-5.35;-0.00141176470588089
5.72;-5.35;0.0221176470588231
5.73;-5.35;0.0456470588235307
5.74;-5.35;0.0691764705882365
5.75;-5.35;0.0927058823529423
5.76;-5.35;0.116235294117648
5.77;-5.35;0.139764705882354
5.78;-5.35;0.16329411764706
5.79;-5.35;0.186823529411766
5.8;-5.35;0.210352941176471
5.81;-5.35;0.233882352941179
5.82;-5.35;0.257411764705885
5.83;-5.35;0.280941176470589
5.84;-5.35;0.304470588235294
5.85;-5.35;0.328000000000002
5.86;-5.35;0.351529411764708
5.87;-5.35;0.375058823529414
5.88;-5.35;0.398588235294118
5.89;-5.35;0.422117647058823
5.9;-5.35;0.445647058823531
5.91;-5.35;0.469176470588237
5.92;-5.35;0.492705882352943
5.93;-5.35;0.516235294117647
5.94;-5.35;0.539764705882355
5.95;-5.35;0.56329411764706
5.96;-5.35;0.586823529411766
5.97;-5.35;0.610352941176472
5.98;-5.35;0.633882352941178
5.99;-5.35;0.657411764705884
6;-5.35;0.680941176470589
6.01;-5.35;0.704470588235295
6.02;-5.35;0.728000000000002
6.03;-5.35;0.751529411764708
6.04;-5.35;0.775058823529413
6.05;-5.35;0.798588235294118
6.06;-5.35;0.822117647058826
6.07;-5.35;0.845647058823531
6.08;-5.35;0.869176470588237
6.09;-5.35;0.892705882352942
6.1;-5.35;0.916235294117648
6.11;-5.35;0.939764705882355
6.12;-5.35;0.96329411764706
6.13;-5.35;0.986823529411766
6.14;-5.35;1.01035294117647
6.15;-5.35;1.03388235294118
6.16;-5.35;1.05741176470588
6.17;-5.35;1.08094117647059
6.18;-5.35;1.1044705882353
6.19;-5.35;1.128
6.2;-5.35;1.15152941176471
6.21;-5.35;1.17505882352941
6.22;-5.35;1.19858823529412
6.23;-5.35;1.22211764705883
6.24;-5.35;1.24564705882353
6.25;-5.35;1.26917647058824
6.26;-5.35;1.29270588235294
6.27;-5.35;1.31623529411765
6.28;-5.35;1.33976470588235
6.29;-5.35;1.36329411764706
6.3;-5.35;1.38682352941177
6.31;-5.35;1.41035294117647
6.32;-5.35;1.43388235294118
6.33;-5.35;1.45741176470588
6.34;-5.35;1.48094117647059
6.35;-5.35;1.5044705882353
6.36;-5.35;1.528
6.37;-5.35;1.55152941176471
6.38;-5.35;1.57505882352941
6.39;-5.35;1.59858823529412
6.4;-5.35;1.62211764705883
6.41;-5.35;1.64564705882353
6.42;-5.35;1.66917647058824
6.43;-5.35;1.69270588235294
6.44;-5.35;1.71623529411765
6.45;-5.35;1.73976470588235
6.46;-5.35;1.76329411764706
6.47;-5.35;1.78682352941177
6.48;-5.35;1.81035294117647
6.49;-5.35;1.83388235294118
6.5;-5.35;1.85741176470588
6.51;-5.35;1.88094117647059
6.52;-5.35;1.9044705882353
6.53;-5.35;1.928
6.54;-5.35;1.95152941176471
6.55;-5.35;1.97505882352941
6.56;-5.35;1.99858823529412
6.57;-5.35;2.02211764705882
6.58;-5.35;2.04564705882353
6.59;-5.35;2.06917647058824
6.6;-5.35;2.09270588235294
6.61;-5.35;2.11623529411765
6.62;-5.35;2.13976470588235
6.63;-5.35;2.16329411764706
6.64;-5.35;2.18682352941177
6.65;-5.35;2.21035294117647
6.66;-5.35;2.23388235294118
6.67;-5.35;2.25741176470588
6.68;-5.35;2.28094117647059
6.69;-5.35;2.3044705882353
6.7;-5.35;2.328
6.71;-5.35;2.35152941176471
6.72;-5.35;2.37505882352941
6.73;-5.35;2.39858823529412
6.74;-5.35;2.42211764705883
6.75;-5.35;2.44564705882353
6.76;-5.35;2.46917647058824
6.77;-5.35;2.49270588235294
6.78;-5.35;2.51623529411765
6.79;-5.35;2.53976470588235
6.8;-5.35;2.56329411764706
6.81;-5.35;2.58682352941177
6.82;-5.35;2.61035294117647
6.83;-5.35;2.63388235294118
6.84;-5.35;2.65741176470588
6.85;-5.35;2.68094117647059
6.86;-5.35;2.7044705882353
6.87;-5.35;2.728
6.88;-5.35;2.75152941176471
6.89;-5.35;2.77505882352941
6.9;-5.35;2.79858823529412
6.91;-5.35;2.82211764705882
6.92;-5.35;2.84564705882353
6.93;-5.35;2.86917647058824
6.94;-5.35;2.89270588235294
6.95;-5.35;2.91623529411765
6.96;-5.35;2.93976470588235
6.97;-5.35;2.96329411764706
6.98;-5.35;2.98682352941177
6.99;-5.35;3.01035294117647
7;-5.35;3.03388235294118
7.01;-5.35;3.05741176470588
7.02;-5.35;3.08094117647059
7.03;-5.35;3.1044705882353
7.04;-5.35;3.128
7.05;-5.35;3.15152941176471
7.06;-5.35;3.17505882352941
7.07;-5.35;3.19858823529412
7.08;-5.35;3.22211764705883
7.09;-5.35;3.24564705882353
7.1;-5.35;3.26917647058824
7.11;-5.35;3.29270588235294
7.12;-5.35;3.31623529411765
7.13;-5.35;3.33976470588235
7.14;-5.35;3.36329411764706
7.15;-5.35;3.38682352941177
7.16;-5.35;3.41035294117647
7.17;-5.35;3.43388235294118
7.18;-5.35;3.45741176470588
7.19;-5.35;3.48094117647059
7.2;-5.35;3.5044705882353
7.21;-5.35;3.528
7.22;-5.35;3.55152941176471
7.23;-5.35;3.57505882352941
7.24;-5.35;3.59858823529412
7.25;-5.35;3.62211764705882
7.26;-5.35;3.64564705882353
7.27;-5.35;3.66917647058824
7.28;-5.35;3.69270588235294
7.29;-5.35;3.71623529411765
7.3;-5.35;3.73976470588235
7.31;-5.35;3.76329411764706
7.32;-5.35;3.78682352941177
7.33;-5.35;3.81035294117647
7.34;-5.35;3.83388235294118
7.35;-5.35;3.85741176470588
7.36;-5.35;3.88094117647059
7.37;-5.35;3.9044705882353
7.38;-5.35;3.928
7.39;-5.35;3.95152941176471
7.4;-5.35;3.97505882352941
7.41;-5.35;3.99858823529412
7.42;-5.35;4.02211764705883
7.43;-5.35;4.04564705882353
7.44;-5.35;4.06917647058824
7.45;-5.35;4.09270588235294
7.46;-5.35;4.11623529411765
7.47;-5.35;4.13976470588235
7.48;-5.35;4.16329411764706
7.49;-5.35;4.18682352941177
7.5;-5.35;4.21035294117647
7.51;-5.35;4.23388235294118
7.52;-5.35;4.25741176470588
7.53;-5.35;4.28094117647059
7.54;-5.35;4.30447058823529
7.55;-5.35;4.328
7.56;-5.35;4.35152941176471
7.57;-5.35;4.37505882352941
7.58;-5.35;4.39858823529412
7.59;-5.35;4.42211764705882
7.6;-5.35;4.44564705882353
7.61;-5.35;4.46917647058824
7.62;-5.35;4.49270588235294
7.63;-5.35;4.51623529411765
7.64;-5.35;4.53976470588235
7.65;-5.35;4.56329411764706
7.66;-5.35;4.58682352941177
7.67;-5.35;4.61035294117647
7.68;-5.35;4.63388235294118
7.69;-5.35;4.65741176470589
7.7;-5.35;4.68094117647059
7.71;-5.35;4.7044705882353
7.72;-5.35;4.728
7.73;-5.35;4.75152941176471
7.74;-5.35;4.77505882352941
7.75;-5.35;4.79858823529412
7.76;-5.35;4.82211764705882
7.77;-5.35;4.84564705882353
7.78;-5.35;4.86917647058824
7.79;-5.35;4.89270588235294
7.8;-5.35;4.91623529411765
7.81;-5.35;4.93976470588236
7.82;-5.35;4.96329411764706
7.83;-5.35;4.98682352941177
7.84;-5.35;5.01035294117647
7.85;-5.35;5.03388235294118
7.86;-5.35;5.05741176470589
7.87;-5.35;5.08094117647059
7.88;-5.35;5.10447058823529
7.89;-5.35;5.128
7.9;-5.35;5.15152941176471
7.91;-5.35;5.17505882352941
7.92;-5.35;5.19858823529412
7.93;-5.35;5.22211764705883
7.94;-5.35;5.24564705882353
7.95;-5.35;5.26917647058824
7.96;-5.35;5.29270588235294
7.97;-5.35;5.31623529411765
7.98;-5.35;5.33976470588235
7.99;-5.35;5.36329411764706
8;-5.35;5.38682352941177
8.01;-5.35;5.41035294117647
8.02;-5.35;5.43388235294118
8.03;-5.35;5.45741176470588
8.04;-5.35;5.48094117647059
8.05;-5.35;5.5044705882353
8.06;-5.35;5.528
8.07;-5.35;5.55152941176471
8.08;-5.35;5.57505882352941
8.09;-5.35;5.59858823529412
8.1;-5.35;5.62211764705882
8.11;-5.35;5.64564705882353
8.12;-5.35;5.66917647058824
8.13;-5.35;5.69270588235294
8.14;-5.35;5.71623529411765
8.15;-5.35;5.73976470588235
8.16;-5.35;5.76329411764706
8.17;-5.35;5.78682352941177
8.18;-5.35;5.81035294117647
8.19;-5.35;5.83388235294118
8.2;-5.35;5.85741176470588
8.21;-5.35;5.88094117647059
8.22;-5.35;5.9044705882353
8.23;-5.35;5.928
8.24;-5.35;5.95152941176471
8.25;-5.35;5.97505882352941
8.26;-5.35;5.99858823529412
8.27;-5.35;6.02211764705882
8.28;-5.35;6.04564705882353
8.29;-5.35;6.06917647058824
8.3;-5.35;6.09270588235294
8.31;-5.35;6.11623529411765
8.32;-5.35;6.13976470588235
8.33;-5.35;6.16329411764706
8.34;-5.35;6.18682352941177
8.35;-5.35;6.21035294117647
8.36;-5.35;6.23388235294118
8.37;-5.35;6.25741176470589
8.38;-5.35;6.28094117647059
8.39;-5.35;6.3044705882353
8.4;-5.35;6.328
8.41;-5.35;6.35152941176471
8.42;-5.35;6.37505882352941
8.43;-5.35;6.39858823529412
8.44;-5.35;6.42211764705882
8.45;-5.35;6.44564705882353
8.46;-5.35;6.46917647058824
8.47;-5.35;6.49270588235294
8.48;-5.35;6.51623529411765
8.49;-5.35;6.53976470588236
8.5;-5.35;6.56329411764706
8.51;-5.35;6.58682352941176
8.52;-5.35;6.61035294117647
8.53;-5.35;6.63388235294118
8.54;-5.35;6.65741176470588
8.55;-5.35;6.68094117647059
8.56;-5.35;6.7044705882353
8.57;-5.35;6.728
8.58;-5.35;6.75152941176471
8.59;-5.35;6.77505882352941
8.6;-5.35;6.79858823529412
8.61;-5.35;6.82211764705882
8.62;-5.35;6.84564705882353
8.63;-5.35;6.86917647058824
8.64;-5.35;6.89270588235294
8.65;-5.35;6.91623529411765
8.66;-5.35;6.93976470588235
8.67;-5.35;6.96329411764706
8.68;-5.35;6.98682352941177
8.69;-5.35;7.01035294117647
8.7;-5.35;7.03388235294118
8.71;-5.35;7.05741176470588
8.72;-5.35;7.08094117647059
8.73;-5.35;7.1044705882353
8.74;-5.35;7.128
8.75;-5.35;7.15152941176471
8.76;-5.35;7.17505882352941
8.77;-5.35;7.19858823529412
8.78;-5.35;7.22211764705882
8.79;-5.35;7.24564705882353
8.8;-5.35;7.26917647058824
8.81;-5.35;7.29270588235295
8.82;-5.35;7.31623529411765
8.83;-5.35;7.33976470588235
8.84;-5.35;7.36329411764706
8.85;-5.35;7.38682352941177
8.86;-5.35;7.41035294117647
8.87;-5.35;7.43388235294118
8.88;-5.35;7.45741176470589
8.89;-5.35;7.48094117647059
8.9;-5.35;7.5044705882353
8.91;-5.35;7.528
8.92;-5.35;7.55152941176471
8.93;-5.35;7.57505882352941
8.94;-5.35;7.59858823529412
8.95;-5.35;7.62211764705883
8.96;-5.35;7.64564705882353
8.97;-5.35;7.66917647058824
8.98;-5.35;7.69270588235295
8.99;-5.35;7.71623529411765
9;-5.35;7.73976470588235
9.01;-5.35;7.76329411764706
9.02;-5.35;7.78682352941177
9.03;-5.35;7.81035294117647
9.04;-5.35;7.83388235294118
9.05;-5.35;7.85741176470588
9.06;-5.35;7.88094117647059
9.07;-5.35;7.9044705882353
9.08;-5.35;7.928
9.09;-5.35;7.95152941176471
9.1;-5.35;7.97505882352941
9.11;-5.35;7.99858823529412
9.12;-5.35;8.02211764705883
9.13;-5.35;8.04564705882353
9.14;-5.35;8.06917647058824
9.15;-5.35;8.09270588235294
9.16;-5.35;8.11623529411765
9.17;-5.35;8.13976470588235
9.18;-5.35;8.16329411764706
9.19;-5.35;8.18682352941177
9.2;-5.35;8.21035294117647
9.21;-5.35;8.23388235294118
9.22;-5.35;8.25741176470588
9.23;-5.35;8.28094117647059
9.24;-5.35;8.3044705882353
9.25;-5.35;8.328
9.26;-5.35;8.35152941176471
9.27;-5.35;8.37505882352941
9.28;-5.35;8.39858823529412
9.29;-5.35;8.42211764705883
9.3;-5.35;8.44564705882353
9.31;-5.35;8.46917647058824
9.32;-5.35;8.49270588235294
9.33;-5.35;8.51623529411765
9.34;-5.35;8.53976470588235
9.35;-5.35;8.56329411764706
9.36;-5.35;8.58682352941176
9.37;-5.35;8.61035294117648
9.38;-5.35;8.63388235294118
9.39;-5.35;8.65741176470589
9.4;-5.35;8.68094117647059
9.41;-5.35;8.7044705882353
9.42;-5.35;8.728
9.43;-5.35;8.75152941176471
9.44;-5.35;8.77505882352941
9.45;-5.35;8.79858823529412
9.46;-5.35;8.82211764705883
9.47;-5.35;8.84564705882353
9.48;-5.35;8.86917647058824
9.49;-5.35;8.89270588235295
9.5;-5.35;8.91623529411765
9.51;-5.35;8.93976470588235
9.52;-5.35;8.96329411764706
9.53;-5.35;8.98682352941177
9.54;-5.35;9.01035294117647
9.55;-5.35;9.03388235294118
9.56;-5.35;9.05741176470589
9.57;-5.35;9.08094117647059
9.58;-5.35;9.10447058823529
9.59;-5.35;9.128
9.6;-5.35;9.15152941176471
9.61;-5.35;9.17505882352941
9.62;-5.35;9.19858823529412
9.63;-5.35;9.22211764705882
9.64;-5.35;9.24564705882353
9.65;-5.35;9.26917647058824
9.66;-5.35;9.29270588235294
9.67;-5.35;9.31623529411765
9.68;-5.35;9.33976470588235
9.69;-5.35;9.36329411764706
9.7;-5.35;9.38682352941177
9.71;-5.35;9.41035294117647
9.72;-5.35;9.43388235294118
9.73;-5.35;9.45741176470588
9.74;-5.35;9.48094117647059
9.75;-5.35;9.50447058823529
9.76;-5.35;9.528
9.77;-5.35;9.55152941176471
9.78;-5.35;9.57505882352941
9.79;-5.35;9.59858823529412
9.8;-5.35;9.62211764705883
9.81;-5.35;9.64564705882353
9.82;-5.35;9.66917647058824
9.83;-5.35;9.69270588235294
9.84;-5.35;9.71623529411765
9.85;-5.35;9.73976470588235
9.86;-5.35;9.76329411764706
9.87;-5.35;9.78682352941177
9.88;-5.35;9.81035294117648
9.89;-5.35;9.83388235294118
9.9;-5.35;9.85741176470589
9.91;-5.35;9.88094117647059
9.92;-5.35;9.9044705882353
9.93;-5.35;9.928
9.94;-5.35;9.95152941176471
9.95;-5.35;9.97505882352942
9.96;-5.35;9.99858823529412
9.97;-5.35;10.0221176470588
9.98;-5.35;10.0456470588235
9.99;-5.35;10.0691764705882
10;-5.35;10.0927058823529
10.01;-5.35;10.1162352941176
10.02;-5.35;10.1397647058824
10.03;-5.35;10.1632941176471
10.04;-5.35;10.1868235294118
10.05;-5.35;10.2103529411765
10.06;-5.35;10.2338823529412
10.07;-5.35;10.2574117647059
10.08;-5.35;10.2809411764706
10.09;-5.35;10.3044705882353
10.1;-5.35;10.328
10.11;-5.35;10.3515294117647
10.12;-5.35;10.3750588235294
10.13;-5.35;10.3985882352941
10.14;-5.35;10.4221176470588
10.15;-5.35;10.4456470588235
10.16;-5.35;10.4691764705882
10.17;-5.35;10.4927058823529
10.18;-5.35;10.5162352941176
10.19;-5.35;10.5397647058824
10.2;-5.35;10.5632941176471
10.21;-5.35;10.5868235294118
10.22;-5.35;10.6103529411765
10.23;-5.35;10.6338823529412
10.24;-5.35;10.6574117647059
10.25;-5.35;10.6809411764706
10.26;-5.35;10.7044705882353
10.27;-5.35;10.728
10.28;-5.35;10.7515294117647
10.29;-5.35;10.7750588235294
10.3;-5.35;10.7985882352941
10.31;-5.35;10.8221176470588
10.32;-5.35;10.8456470588235
10.33;-5.35;10.8691764705882
10.34;-5.35;10.8927058823529
10.35;-5.35;10.9162352941176
10.36;-5.35;10.9397647058824
10.37;-5.35;10.9632941176471
10.38;-5.35;10.9868235294118
10.39;-5.35;11.0103529411765
10.4;-5.35;11.0338823529412
10.41;-5.35;11.0574117647059
10.42;-5.35;11.0809411764706
10.43;-5.35;11.1044705882353
10.44;-5.35;11.128
10.45;-5.35;11.1515294117647
10.46;-5.35;11.1750588235294
10.47;-5.35;11.1985882352941
10.48;-5.35;11.2221176470588
10.49;-5.35;11.2456470588235
10.5;-5.35;11.2691764705882
10.51;-5.35;11.2927058823529
10.52;-5.35;11.3162352941176
10.53;-5.35;11.3397647058824
10.54;-5.35;11.3632941176471
10.55;-5.35;11.3868235294118
10.56;-5.35;11.4103529411765
10.57;-5.35;11.4338823529412
10.58;-5.35;11.4574117647059
10.59;-5.35;11.4809411764706
10.6;-5.35;11.5044705882353
10.61;-5.35;11.528
10.62;-5.35;11.5515294117647
10.63;-5.35;11.5750588235294
10.64;-5.35;11.5985882352941
10.65;-5.35;11.6221176470588
10.66;-5.35;11.6456470588235
10.67;-5.35;11.6691764705882
10.68;-5.35;11.6927058823529
10.69;-5.35;11.7162352941176
10.7;-5.35;11.7397647058824
10.71;-5.35;11.7632941176471
10.72;-5.35;11.7868235294118
10.73;-5.35;11.8103529411765
10.74;-5.35;11.8338823529412
10.75;-5.35;11.8574117647059
10.76;-5.35;11.8809411764706
10.77;-5.35;11.9044705882353
10.78;-5.35;11.928
10.79;-5.35;11.9515294117647
10.8;-5.35;11.9750588235294
10.81;-5.35;11.9985882352941
10.82;-5.35;12.0221176470588
10.83;-5.35;12.0456470588235
10.84;-5.35;12.0691764705882
10.85;-5.35;12.0927058823529
10.86;-5.35;12.1162352941176
10.87;-5.35;12.1397647058824
10.88;-5.35;12.1632941176471
10.89;-5.35;12.1868235294118
10.9;-5.35;12.2103529411765
10.91;-5.35;12.2338823529412
10.92;-5.35;12.2574117647059
10.93;-5.35;12.2809411764706
10.94;-5.35;12.3044705882353
10.95;-5.35;12.328
10.96;-5.35;12.3515294117647
10.97;-5.35;12.3750588235294
10.98;-5.35;12.3985882352941
10.99;-5.35;12.4221176470588
11;-5.35;12.4456470588235
11.01;-5.35;12.4691764705882
11.02;-5.35;12.4927058823529
11.03;-5.35;12.5162352941176
11.04;-5.35;12.5397647058824
11.05;-5.35;12.5632941176471
11.06;-5.35;12.5868235294118
11.07;-5.35;12.6103529411765
11.08;-5.35;12.6338823529412
11.09;-5.35;12.6574117647059
11.1;-5.35;12.6809411764706
11.11;-5.35;12.7044705882353
11.12;-5.35;12.728
11.13;-5.35;12.7515294117647
11.14;-5.35;12.7750588235294
11.15;-5.35;12.7985882352941
11.16;-5.35;12.8221176470588
11.17;-5.35;12.8456470588235
11.18;-5.35;12.8691764705882
11.19;-5.35;12.8927058823529
11.2;-5.35;12.9162352941177
11.21;-5.35;12.9397647058824
11.22;-5.35;12.9632941176471
11.23;-5.35;12.9868235294118
11.24;-5.35;13.0103529411765
11.25;-5.35;13.0338823529412
11.26;-5.35;13.0574117647059
11.27;-5.35;13.0809411764706
11.28;-5.35;13.1044705882353
11.29;-5.35;13.128
11.3;-5.35;13.1515294117647
11.31;-5.35;13.1750588235294
11.32;-5.35;13.1985882352941
11.33;-5.35;13.2221176470588
11.34;-5.35;13.2456470588235
11.35;-5.35;13.2691764705882
11.36;-5.35;13.2927058823529
11.37;-5.35;13.3162352941177
11.38;-5.35;13.3397647058824
11.39;-5.35;13.3632941176471
11.4;-5.35;13.3868235294118
11.41;-5.35;13.4103529411765
11.42;-5.35;13.4338823529412
11.43;-5.35;13.4574117647059
11.44;-5.35;13.4809411764706
11.45;-5.35;13.5044705882353
11.46;-5.35;13.528
11.47;-5.35;13.5515294117647
11.48;-5.35;13.5750588235294
11.49;-5.35;13.5985882352941
11.5;-5.35;13.6221176470588
11.51;-5.35;13.6456470588235
11.52;-5.35;13.6691764705882
11.53;-5.35;13.6927058823529
11.54;-5.35;13.7162352941177
11.55;-5.35;13.7397647058824
11.56;-5.35;13.7632941176471
11.57;-5.35;13.7868235294118
11.58;-5.35;13.8103529411765
11.59;-5.35;13.8338823529412
11.6;-5.35;13.8574117647059
11.61;-5.35;13.8809411764706
11.62;-5.35;13.9044705882353
11.63;-5.35;13.928
11.64;-5.35;13.9515294117647
11.65;-5.35;13.9750588235294
11.66;-5.35;13.9985882352941
11.67;-5.35;14.0221176470588
11.68;-5.35;14.0456470588235
11.69;-5.35;14.0691764705882
11.7;-5.35;14.0927058823529
11.71;-5.35;14.1162352941176
11.72;-5.35;14.1397647058824
11.73;-5.35;14.1632941176471
11.74;-5.35;14.1868235294118
11.75;-5.35;14.2103529411765
11.76;-5.35;14.2338823529412
11.77;-5.35;14.2574117647059
11.78;-5.35;14.2809411764706
11.79;-5.35;14.3044705882353
11.8;-5.35;14.328
11.81;-5.35;14.3044705882353
11.82;-5.35;14.2809411764706
11.83;-5.35;14.2574117647059
11.84;-5.35;14.2338823529412
11.85;-5.35;14.2103529411765
11.86;-5.35;14.1868235294118
11.87;-5.35;14.1632941176471
11.88;-5.35;14.1397647058823
11.89;-5.35;14.1162352941176
11.9;-5.35;14.0927058823529
11.91;14.75;14.0691764705882
11.92;14.75;14.0456470588235
11.93;14.75;14.0221176470588
11.94;14.75;13.9985882352941
11.95;14.75;13.9750588235294
11.96;14.75;13.9515294117647
11.97;14.75;13.928
11.98;14.75;13.9044705882353
11.99;14.75;13.8809411764706
12;14.75;13.8574117647059
12.01;14.75;13.8338823529412
12.02;14.75;13.8103529411765
12.03;14.75;13.7868235294118
12.04;14.75;13.7632941176471
12.05;14.75;13.7397647058824
12.06;14.75;13.7162352941176
12.07;14.75;13.6927058823529
12.08;14.75;13.6691764705882
12.09;14.75;13.6456470588235
12.1;14.75;13.6221176470588
12.11;14.75;13.5985882352941
12.12;14.75;13.5750588235294
12.13;14.75;13.5515294117647
12.14;14.75;13.528
12.15;14.75;13.5044705882353
12.16;14.75;13.4809411764706
12.17;14.75;13.4574117647059
12.18;14.75;13.4338823529412
12.19;14.75;13.4103529411765
12.2;14.75;13.3868235294118
12.21;14.75;13.3632941176471
12.22;14.75;13.3397647058823
12.23;14.75;13.3162352941176
12.24;14.75;13.2927058823529
12.25;14.75;13.2691764705882
12.26;14.75;13.2456470588235
12.27;14.75;13.2221176470588
12.28;14.75;13.1985882352941
12.29;14.75;13.1750588235294
12.3;14.75;13.1515294117647
12.31;14.75;13.128
12.32;14.75;13.1044705882353
12.33;14.75;13.0809411764706
12.34;14.75;13.0574117647059
12.35;14.75;13.0338823529412
12.36;14.75;13.0103529411765
12.37;14.75;12.9868235294118
12.38;14.75;12.9632941176471
12.39;14.75;12.9397647058824
12.4;14.75;12.9162352941176
12.41;14.75;12.8927058823529
12.42;14.75;12.8691764705882
12.43;14.75;12.8456470588235
12.44;14.75;12.8221176470588
12.45;14.75;12.7985882352941
12.46;14.75;12.7750588235294
12.47;14.75;12.7515294117647
12.48;14.75;12.728
12.49;14.75;12.7044705882353
12.5;14.75;12.6809411764706
12.51;14.75;12.6574117647059
12.52;14.75;12.6338823529412
12.53;14.75;12.6103529411765
12.54;14.75;12.5868235294118
12.55;14.75;12.5632941176471
12.56;14.75;12.5397647058823
12.57;14.75;12.5162352941176
12.58;14.75;12.4927058823529
12.59;14.75;12.4691764705882
12.6;14.75;12.4456470588235
12.61;14.75;12.4221176470588
12.62;14.75;12.3985882352941
12.63;14.75;12.3750588235294
12.64;14.75;12.3515294117647
12.65;14.75;12.328
12.66;14.75;12.3044705882353
12.67;14.75;12.2809411764706
12.68;14.75;12.2574117647059
12.69;14.75;12.2338823529412
12.7;14.75;12.2103529411765
12.71;14.75;12.1868235294118
12.72;14.75;12.1632941176471
12.73;14.75;12.1397647058824
12.74;14.75;12.1162352941176
12.75;14.75;12.0927058823529
12.76;14.75;12.0691764705882
12.77;14.75;12.0456470588235
12.78;14.75;12.0221176470588
12.79;14.75;11.9985882352941
12.8;14.75;11.9750588235294
12.81;14.75;11.9515294117647
12.82;14.75;11.928
12.83;14.75;11.9044705882353
12.84;14.75;11.8809411764706
12.85;14.75;11.8574117647059
12.86;14.75;11.8338823529412
12.87;14.75;11.8103529411765
12.88;14.75;11.7868235294118
12.89;14.75;11.7632941176471
12.9;14.75;11.7397647058823
12.91;14.75;11.7162352941176
12.92;14.75;11.6927058823529
12.93;14.75;11.6691764705882
12.94;14.75;11.6456470588235
12.95;14.75;11.6221176470588
12.96;14.75;11.5985882352941
12.97;14.75;11.5750588235294
12.98;14.75;11.5515294117647
12.99;14.75;11.528
13;14.75;11.5044705882353
13.01;14.75;11.4809411764706
13.02;14.75;11.4574117647059
13.03;14.75;11.4338823529412
13.04;14.75;11.4103529411765
13.05;14.75;11.3868235294118
13.06;14.75;11.3632941176471
13.07;14.75;11.3397647058824
13.08;14.75;11.3162352941176
13.09;14.75;11.2927058823529
13.1;14.75;11.2691764705882
13.11;14.75;11.2456470588235
13.12;14.75;11.2221176470588
13.13;14.75;11.1985882352941
13.14;14.75;11.1750588235294
13.15;14.75;11.1515294117647
13.16;14.75;11.128
13.17;14.75;11.1044705882353
13.18;14.75;11.0809411764706
13.19;14.75;11.0574117647059
13.2;14.75;11.0338823529412
13.21;14.75;11.0103529411765
13.22;14.75;10.9868235294118
13.23;14.75;10.9632941176471
13.24;14.75;10.9397647058823
13.25;14.75;10.9162352941176
13.26;14.75;10.8927058823529
13.27;14.75;10.8691764705882
13.28;14.75;10.8456470588235
13.29;14.75;10.8221176470588
13.3;14.75;10.7985882352941
13.31;14.75;10.7750588235294
13.32;14.75;10.7515294117647
13.33;14.75;10.728
13.34;14.75;10.7044705882353
13.35;14.75;10.6809411764706
13.36;14.75;10.6574117647059
13.37;14.75;10.6338823529412
13.38;14.75;10.6103529411765
13.39;14.75;10.5868235294118
13.4;14.75;10.5632941176471
13.41;14.75;10.5397647058824
13.42;14.75;10.5162352941176
13.43;14.75;10.4927058823529
13.44;14.75;10.4691764705882
13.45;14.75;10.4456470588235
13.46;14.75;10.4221176470588
13.47;14.75;10.3985882352941
13.48;14.75;10.3750588235294
13.49;14.75;10.3515294117647
13.5;14.75;10.328
13.51;14.75;10.3044705882353
13.52;14.75;10.2809411764706
13.53;14.75;10.2574117647059
13.54;14.75;10.2338823529412
13.55;14.75;10.2103529411765
13.56;14.75;10.1868235294118
13.57;14.75;10.1632941176471
13.58;14.75;10.1397647058823
13.59;14.75;10.1162352941176
13.6;14.75;10.0927058823529
13.61;14.75;10.0691764705882
13.62;14.75;10.0456470588235
13.63;14.75;10.0221176470588
13.64;14.75;9.99858823529412
13.65;14.75;9.97505882352941
13.66;14.75;9.95152941176471
13.67;14.75;9.928
13.68;14.75;9.9044705882353
13.69;14.75;9.88094117647059
13.7;14.75;9.85741176470588
13.71;14.75;9.83388235294117
13.72;14.75;9.81035294117646
13.73;14.75;9.78682352941177
13.74;14.75;9.76329411764705
13.75;14.75;9.73976470588236
13.76;14.75;9.71623529411765
13.77;14.75;9.69270588235294
13.78;14.75;9.66917647058823
13.79;14.75;9.64564705882352
13.8;14.75;9.62211764705882
13.81;14.75;9.59858823529412
13.82;14.75;9.57505882352941
13.83;14.75;9.5515294117647
13.84;14.75;9.528
13.85;14.75;9.50447058823529
13.86;14.75;9.48094117647059
13.87;14.75;9.45741176470588
13.88;14.75;9.43388235294117
13.89;14.75;9.41035294117647
13.9;14.75;9.38682352941176
13.91;14.75;9.36329411764706
13.92;14.75;9.33976470588235
13.93;14.75;9.31623529411765
13.94;14.75;9.29270588235294
13.95;14.75;9.26917647058823
13.96;14.75;9.24564705882353
13.97;14.75;9.22211764705882
13.98;14.75;9.19858823529412
13.99;14.75;9.17505882352941
14;14.75;9.15152941176471
14.01;14.75;9.128
14.02;14.75;9.10447058823529
14.03;14.75;9.08094117647059
14.04;14.75;9.05741176470588
14.05;14.75;9.03388235294117
14.06;14.75;9.01035294117647
14.07;14.75;8.98682352941177
14.08;14.75;8.96329411764706
14.09;14.75;8.93976470588235
14.1;14.75;8.91623529411764
14.11;14.75;8.89270588235294
14.12;14.75;8.86917647058824
14.13;14.75;8.84564705882352
14.14;14.75;8.82211764705882
14.15;14.75;8.79858823529412
14.16;14.75;8.77505882352941
14.17;14.75;8.7515294117647
14.18;14.75;8.72800000000001
14.19;14.75;8.70447058823529
14.2;14.75;8.68094117647058
14.21;14.75;8.65741176470588
14.22;14.75;8.63388235294117
14.23;14.75;8.61035294117647
14.24;14.75;8.58682352941176
14.25;14.75;8.56329411764706
14.26;14.75;8.53976470588235
14.27;14.75;8.51623529411765
14.28;14.75;8.49270588235294
14.29;14.75;8.46917647058823
14.3;14.75;8.44564705882353
14.31;14.75;8.42211764705882
14.32;14.75;8.39858823529412
14.33;14.75;8.37505882352941
14.34;14.75;8.35152941176471
14.35;14.75;8.328
14.36;14.75;8.3044705882353
14.37;14.75;8.28094117647059
14.38;14.75;8.25741176470587
14.39;14.75;8.23388235294117
14.4;14.75;8.21035294117647
14.41;14.75;8.18682352941176
14.42;14.75;8.16329411764705
14.43;14.75;8.13976470588235
14.44;14.75;8.11623529411764
14.45;14.75;8.09270588235294
14.46;14.75;8.06917647058824
14.47;14.75;8.04564705882352
14.48;14.75;8.02211764705882
14.49;14.75;7.99858823529411
14.5;14.75;7.97505882352941
14.51;14.75;7.95152941176471
14.52;14.75;7.928
14.53;14.75;7.90447058823529
14.54;14.75;7.88094117647058
14.55;14.75;7.85741176470588
14.56;14.75;7.83388235294117
14.57;14.75;7.81035294117647
14.58;14.75;7.78682352941176
14.59;14.75;7.76329411764706
14.6;14.75;7.73976470588235
14.61;14.75;7.71623529411765
14.62;14.75;7.69270588235294
14.63;14.75;7.66917647058823
14.64;14.75;7.64564705882353
14.65;14.75;7.62211764705882
14.66;14.75;7.59858823529412
14.67;14.75;7.57505882352941
14.68;14.75;7.55152941176471
14.69;14.75;7.528
14.7;14.75;7.50447058823529
14.71;14.75;7.48094117647059
14.72;14.75;7.45741176470588
14.73;14.75;7.43388235294118
14.74;14.75;7.41035294117647
14.75;14.75;7.38682352941177
14.76;14.75;7.36329411764705
14.77;14.75;7.33976470588236
14.78;14.75;7.31623529411764
14.79;14.75;7.29270588235294
14.8;14.75;7.26917647058823
14.81;14.75;7.24564705882352
14.82;14.75;7.22211764705882
14.83;14.75;7.19858823529411
14.84;14.75;7.17505882352941
14.85;14.75;7.15152941176471
14.86;14.75;7.128
14.87;14.75;7.10447058823529
14.88;14.75;7.08094117647058
14.89;14.75;7.05741176470588
14.9;14.75;7.03388235294118
14.91;14.75;7.01035294117647
14.92;14.75;6.98682352941176
14.93;14.75;6.96329411764706
14.94;14.75;6.93976470588235
14.95;14.75;6.91623529411764
14.96;14.75;6.89270588235294
14.97;14.75;6.86917647058823
14.98;14.75;6.84564705882353
14.99;14.75;6.82211764705882
15;14.75;6.79858823529412
15.01;14.75;6.77505882352941
15.02;14.75;6.7515294117647
15.03;14.75;6.728
15.04;14.75;6.70447058823529
15.05;14.75;6.68094117647059
15.06;14.75;6.65741176470588
15.07;14.75;6.63388235294118
15.08;14.75;6.61035294117647
15.09;14.75;6.58682352941177
15.1;14.75;6.56329411764706
15.11;14.75;6.53976470588235
15.12;14.75;6.51623529411765
15.13;14.75;6.49270588235294
15.14;14.75;6.46917647058824
15.15;14.75;6.44564705882352
15.16;14.75;6.42211764705882
15.17;14.75;6.39858823529411
15.18;14.75;6.37505882352942
15.19;14.75;6.3515294117647
15.2;14.75;6.32799999999999
15.21;14.75;6.30447058823529
15.22;14.75;6.28094117647058
15.23;14.75;6.25741176470588
15.24;14.75;6.23388235294117
15.25;14.75;6.21035294117647
15.26;14.75;6.18682352941176
15.27;14.75;6.16329411764706
15.28;14.75;6.13976470588235
15.29;14.75;6.11623529411764
15.3;14.75;6.09270588235294
15.31;14.75;6.06917647058823
15.32;14.75;6.04564705882353
15.33;14.75;6.02211764705882
15.34;14.75;5.99858823529412
15.35;14.75;5.97505882352941
15.36;14.75;5.95152941176471
15.37;14.75;5.928
15.38;14.75;5.90447058823529
15.39;14.75;5.88094117647058
15.4;14.75;5.85741176470588
15.41;14.75;5.83388235294117
15.42;14.75;5.81035294117647
15.43;14.75;5.78682352941177
15.44;14.75;5.76329411764705
15.45;14.75;5.73976470588235
15.46;14.75;5.71623529411765
15.47;14.75;5.69270588235294
15.48;14.75;5.66917647058824
15.49;14.75;5.64564705882353
15.5;14.75;5.62211764705882
15.51;14.75;5.59858823529412
15.52;14.75;5.57505882352941
15.53;14.75;5.5515294117647
15.54;14.75;5.52799999999999
15.55;14.75;5.50447058823529
15.56;14.75;5.48094117647058
15.57;14.75;5.45741176470588
15.58;14.75;5.43388235294117
15.59;14.75;5.41035294117647
15.6;14.75;5.38682352941176
15.61;14.75;5.36329411764705
15.62;14.75;5.33976470588235
15.63;14.75;5.31623529411764
15.64;14.75;5.29270588235294
15.65;14.75;5.26917647058823
15.66;14.75;5.24564705882353
15.67;14.75;5.22211764705882
15.68;14.75;5.19858823529412
15.69;14.75;5.17505882352941
15.7;14.75;5.1515294117647
15.71;14.75;5.128
15.72;14.75;5.10447058823529
15.73;14.75;5.08094117647059
15.74;14.75;5.05741176470588
15.75;14.75;5.03388235294118
15.76;14.75;5.01035294117647
15.77;14.75;4.98682352941177
15.78;14.75;4.96329411764705
15.79;14.75;4.93976470588235
15.8;14.75;4.91623529411765
15.81;14.75;4.89270588235294
15.82;14.75;4.86917647058824
15.83;14.75;4.84564705882353
15.84;14.75;4.82211764705882
15.85;14.75;4.79858823529412
15.86;14.75;4.77505882352941
15.87;14.75;4.75152941176471
15.88;14.75;4.72799999999999
15.89;14.75;4.70447058823529
15.9;14.75;4.68094117647058
15.91;14.75;4.65741176470589
15.92;14.75;4.63388235294117
15.93;14.75;4.61035294117648
15.94;14.75;4.58682352941176
15.95;14.75;4.56329411764705
15.96;14.75;4.53976470588235
15.97;14.75;4.51623529411764
15.98;14.75;4.49270588235294
15.99;14.75;4.46917647058823
16;14.75;4.44564705882353
16.01;14.75;4.42211764705882
16.02;14.75;4.39858823529412
16.03;14.75;4.37505882352941
16.04;14.75;4.35152941176471
16.05;14.75;4.328
16.06;14.75;4.3044705882353
16.07;14.75;4.28094117647059
16.08;14.75;4.25741176470588
16.09;14.75;4.23388235294118
16.1;14.75;4.21035294117647
16.11;14.75;4.18682352941177
16.12;14.75;4.16329411764705
16.13;14.75;4.13976470588236
16.14;14.75;4.11623529411764
16.15;14.75;4.09270588235295
16.16;14.75;4.06917647058823
16.17;14.75;4.04564705882352
16.18;14.75;4.02211764705882
16.19;14.75;3.99858823529412
16.2;14.75;3.97505882352941
16.21;14.75;3.9515294117647
16.22;14.75;3.928
16.23;14.75;3.90447058823529
16.24;14.75;3.88094117647059
16.25;14.75;3.85741176470588
16.26;14.75;3.83388235294117
16.27;14.75;3.81035294117647
16.28;14.75;3.78682352941176
16.29;14.75;3.76329411764706
16.3;14.75;3.73976470588236
16.31;14.75;3.71623529411765
16.32;14.75;3.69270588235294
16.33;14.75;3.66917647058823
16.34;14.75;3.64564705882353
16.35;14.75;3.62211764705882
16.36;14.75;3.59858823529412
16.37;14.75;3.57505882352941
16.38;14.75;3.55152941176471
16.39;14.75;3.528
16.4;14.75;3.5044705882353
16.41;14.75;3.48094117647059
16.42;14.75;3.45741176470588
16.43;14.75;3.43388235294118
16.44;14.75;3.41035294117647
16.45;14.75;3.38682352941177
16.46;14.75;3.36329411764706
16.47;14.75;3.33976470588235
16.48;14.75;3.31623529411765
16.49;14.75;3.29270588235293
16.5;14.75;3.26917647058824
16.51;14.75;3.24564705882352
16.52;14.75;3.22211764705883
16.53;14.75;3.19858823529411
16.54;14.75;3.17505882352942
16.55;14.75;3.1515294117647
16.56;14.75;3.128
16.57;14.75;3.10447058823529
16.58;14.75;3.08094117647059
16.59;14.75;3.05741176470588
16.6;14.75;3.03388235294117
16.61;14.75;3.01035294117647
16.62;14.75;2.98682352941176
16.63;14.75;2.96329411764706
16.64;14.75;2.93976470588235
16.65;14.75;2.91623529411765
16.66;14.75;2.89270588235294
16.67;14.75;2.86917647058823
16.68;14.75;2.84564705882353
16.69;14.75;2.82211764705882
16.7;14.75;2.79858823529412
16.71;14.75;2.77505882352941
16.72;14.75;2.75152941176471
16.73;14.75;2.728
16.74;14.75;2.70447058823529
16.75;14.75;2.68094117647059
16.76;14.75;2.65741176470588
16.77;14.75;2.63388235294118
16.78;14.75;2.61035294117647
16.79;14.75;2.58682352941177
16.8;14.75;2.56329411764706
16.81;14.75;2.53976470588235
16.82;14.75;2.51623529411765
16.83;14.75;2.49270588235294
16.84;14.75;2.46917647058824
16.85;14.75;2.44564705882353
16.86;14.75;2.42211764705883
16.87;14.75;2.39858823529412
16.88;14.75;2.37505882352942
16.89;14.75;2.35152941176471
16.9;14.75;2.32800000000001
16.91;14.75;2.30447058823529
16.92;14.75;2.28094117647059
16.93;14.75;2.25741176470588
16.94;14.75;2.23388235294117
16.95;14.75;2.21035294117647
16.96;14.75;2.18682352941176
16.97;14.75;2.16329411764706
16.98;14.75;2.13976470588235
16.99;14.75;2.11623529411764
17;14.75;2.09270588235294
17.01;14.75;2.06917647058823
17.02;14.75;2.04564705882353
17.03;14.75;2.02211764705882
17.04;14.75;1.99858823529412
17.05;14.75;1.97505882352941
17.06;14.75;1.95152941176471
17.07;14.75;1.928
17.08;14.75;1.90447058823529
17.09;14.75;1.88094117647059
17.1;14.75;1.85741176470588
17.11;14.75;1.83388235294118
17.12;14.75;1.81035294117647
17.13;14.75;1.78682352941176
17.14;14.75;1.76329411764706
17.15;14.75;1.73976470588235
17.16;14.75;1.71623529411765
17.17;14.75;1.69270588235294
17.18;14.75;1.66917647058823
17.19;14.75;1.64564705882353
17.2;14.75;1.62211764705882
17.21;14.75;1.59858823529412
17.22;14.75;1.57505882352942
17.23;14.75;1.5515294117647
17.24;14.75;1.528
17.25;14.75;1.5044705882353
17.26;14.75;1.48094117647058
17.27;14.75;1.45741176470589
17.28;14.75;1.43388235294117
17.29;14.75;1.41035294117647
17.3;14.75;1.38682352941176
17.31;14.75;1.36329411764706
17.32;14.75;1.33976470588235
17.33;14.75;1.31623529411764
17.34;14.75;1.29270588235294
17.35;14.75;1.26917647058823
17.36;14.75;1.24564705882353
17.37;14.75;1.22211764705882
17.38;14.75;1.19858823529412
17.39;14.75;1.17505882352941
17.4;14.75;1.1515294117647
17.41;14.75;1.128
17.42;14.75;1.10447058823529
17.43;14.75;1.08094117647059
17.44;14.75;1.05741176470588
17.45;14.75;1.03388235294118
17.46;14.75;1.01035294117647
17.47;14.75;0.986823529411771
17.48;14.75;0.963294117647055
17.49;14.75;0.939764705882348
17.5;14.75;0.916235294117646
17.51;14.75;0.892705882352935
17.52;14.75;0.869176470588233
17.53;14.75;0.845647058823526
17.54;14.75;0.822117647058824
17.55;14.75;0.798588235294117
17.56;14.75;0.775058823529415
17.57;14.75;0.751529411764704
17.58;14.75;0.727999999999997
17.59;14.75;0.704470588235295
17.6;14.75;0.680941176470588
17.61;14.75;0.657411764705886
17.62;14.75;0.633882352941175
17.63;14.75;0.610352941176473
17.64;14.75;0.586823529411766
17.65;14.75;0.56329411764705
17.66;14.75;0.539764705882357
17.67;14.75;0.516235294117641
17.68;14.75;0.492705882352944
17.69;14.75;0.469176470588232
17.7;14.75;0.44564705882353
17.71;14.75;0.422117647058819
17.72;14.75;0.398588235294117
17.73;14.75;0.37505882352941
17.74;14.75;0.351529411764703
17.75;14.75;0.328000000000001
17.76;14.75;0.30447058823529
17.77;14.75;0.280941176470588
17.78;14.75;0.257411764705881
17.79;14.75;0.233882352941179
17.8;14.75;0.210352941176472
17.81;14.75;0.18682352941177
17.82;14.75;0.163294117647059
17.83;14.75;0.139764705882348
17.84;14.75;0.11623529411765
17.85;14.75;0.0927058823529343
17.86;14.75;0.0691764705882409
17.87;14.75;0.0456470588235254
17.88;14.75;0.0221176470588276
17.89;14.75;-0.00141176470588356
17.9;14.75;-0.0249411764705947
17.91;14.75;-0.0484705882352969
17.92;14.75;-0.0720000000000036
17.93;14.75;-0.0955294117647059
17.94;14.75;-0.119058823529413
17.95;14.75;-0.142588235294115
17.96;14.75;-0.166117647058826
17.97;14.75;-0.189647058823528
17.98;14.75;-0.213176470588235
17.99;14.75;-0.236705882352942
18;14.75;-0.260235294117644
18.01;14.75;-0.283764705882355
18.02;14.75;-0.307294117647057
18.03;14.75;-0.330823529411764
18.04;14.75;-0.354352941176466
18.05;14.75;-0.377882352941182
18.06;14.75;-0.401411764705879
18.07;14.75;-0.424941176470591
18.08;14.75;-0.448470588235297
18.09;14.75;-0.472
18.1;14.75;-0.495529411764711
18.11;14.75;-0.519058823529413
18.12;14.75;-0.54258823529412
18.13;14.75;-0.566117647058822
18.14;14.75;-0.589647058823529
18.15;14.75;-0.61317647058824
18.16;14.75;-0.636705882352942
18.17;14.75;-0.660235294117649
18.18;14.75;-0.683764705882351
18.19;14.75;-0.707294117647062
18.2;14.75;-0.730823529411764
18.21;14.75;-0.754352941176471
18.22;14.75;-0.777882352941173
18.23;14.75;-0.80141176470588
18.24;14.75;-0.824941176470595
18.25;14.75;-0.848470588235293
18.26;14.75;-0.872000000000004
18.27;14.75;-0.895529411764707
18.28;14.75;-0.919058823529418
18.29;14.75;-0.94258823529412
18.3;14.75;-0.966117647058827
18.31;14.75;-0.989647058823529
18.32;14.75;-1.01317647058824
18.33;14.75;-1.03670588235295
18.34;14.75;-1.06023529411765
18.35;14.75;-1.08376470588236
18.36;14.75;-1.10729411764706
18.37;14.75;-1.13082352941176
18.38;14.75;-1.15435294117647
18.39;14.75;-1.17788235294118
18.4;14.75;-1.20141176470589
18.41;14.75;-1.22494117647059
18.42;14.75;-1.2484705882353
18.43;14.75;-1.272
18.44;14.75;-1.29552941176471
18.45;14.75;-1.31905882352941
18.46;14.75;-1.34258823529412
18.47;14.75;-1.36611764705882
18.48;14.75;-1.38964705882353
18.49;14.75;-1.41317647058824
18.5;14.75;-1.43670588235294
18.51;14.75;-1.46023529411765
18.52;14.75;-1.48376470588235
18.53;14.75;-1.50729411764706
18.54;14.75;-1.53082352941176
18.55;14.75;-1.55435294117647
18.56;14.75;-1.57788235294117
18.57;14.75;-1.60141176470588
18.58;14.75;-1.62494117647059
18.59;14.75;-1.64847058823529
18.6;14.75;-1.672
18.61;14.75;-1.6955294117647
18.62;14.75;-1.71905882352942
18.63;14.75;-1.74258823529411
18.64;14.75;-1.76611764705883
18.65;14.75;-1.78964705882353
18.66;14.75;-1.81317647058824
18.67;14.75;-1.83670588235295
18.68;14.75;-1.86023529411765
18.69;14.75;-1.88376470588236
18.7;14.75;-1.90729411764706
18.71;14.75;-1.93082352941177
18.72;14.75;-1.95435294117647
18.73;14.75;-1.97788235294118
18.74;14.75;-2.00141176470589
18.75;14.75;-2.02494117647059
18.76;14.75;-2.04847058823529
18.77;14.75;-2.072
18.78;14.75;-2.09552941176471
18.79;14.75;-2.11905882352941
18.8;14.75;-2.14258823529412
18.81;14.75;-2.16611764705882
18.82;14.75;-2.18964705882353
18.83;14.75;-2.21317647058824
18.84;14.75;-2.23670588235294
18.85;14.75;-2.26023529411765
18.86;14.75;-2.28376470588235
18.87;14.75;-2.30729411764706
18.88;14.75;-2.33082352941177
18.89;14.75;-2.35435294117647
18.9;14.75;-2.37788235294118
18.91;14.75;-2.40141176470588
18.92;14.75;-2.42494117647059
18.93;14.75;-2.44847058823529
18.94;14.75;-2.472
18.95;14.75;-2.4955294117647
18.96;14.75;-2.51905882352941
18.97;14.75;-2.54258823529411
18.98;14.75;-2.56611764705882
18.99;14.75;-2.58964705882353
19;14.75;-2.61317647058823
19.01;14.75;-2.63670588235295
19.02;14.75;-2.66023529411764
19.03;14.75;-2.68376470588236
19.04;14.75;-2.70729411764705
19.05;14.75;-2.73082352941177
19.06;14.75;-2.75435294117646
19.07;14.75;-2.77788235294118
19.08;14.75;-2.80141176470589
19.09;14.75;-2.82494117647059
19.1;14.75;-2.84847058823529
19.11;14.75;-2.872
19.12;14.75;-2.89552941176471
19.13;14.75;-2.91905882352941
19.14;14.75;-2.94258823529412
19.15;14.75;-2.96611764705882
19.16;14.75;-2.98964705882353
19.17;14.75;-3.01317647058824
19.18;14.75;-3.03670588235294
19.19;14.75;-3.06023529411765
19.2;14.75;-3.08376470588235
19.21;14.75;-3.10729411764706
19.22;14.75;-3.13082352941176
19.23;14.75;-3.15435294117647
19.24;14.75;-3.17788235294118
19.25;14.75;-3.20141176470589
19.26;14.75;-3.22494117647059
19.27;14.75;-3.2484705882353
19.28;14.75;-3.272
19.29;14.75;-3.2955294117647
19.3;14.75;-3.31905882352942
19.31;14.75;-3.34258823529412
19.32;14.75;-3.36611764705882
19.33;14.75;-3.38964705882353
19.34;14.75;-3.41317647058823
19.35;14.75;-3.43670588235294
19.36;14.75;-3.46023529411765
19.37;14.75;-3.48376470588235
19.38;14.75;-3.50729411764706
19.39;14.75;-3.53082352941176
19.4;14.75;-3.55435294117648
19.41;14.75;-3.57788235294118
19.42;14.75;-3.60141176470589
19.43;14.75;-3.62494117647059
19.44;14.75;-3.6484705882353
19.45;14.75;-3.672
19.46;14.75;-3.69552941176471
19.47;14.75;-3.71905882352941
19.48;14.75;-3.74258823529412
19.49;14.75;-3.76611764705883
19.5;14.75;-3.78964705882353
19.51;14.75;-3.81317647058824
19.52;14.75;-3.83670588235294
19.53;14.75;-3.86023529411765
19.54;14.75;-3.88376470588235
19.55;14.75;-3.90729411764706
19.56;14.75;-3.93082352941176
19.57;14.75;-3.95435294117647
19.58;14.75;-3.97788235294119
19.59;14.75;-4.00141176470588
19.6;14.75;-4.02494117647059
19.61;14.75;-4.04847058823529
19.62;14.75;-4.072
19.63;14.75;-4.0955294117647
19.64;14.75;-4.11905882352942
19.65;14.75;-4.14258823529412
19.66;14.75;-4.16611764705883
19.67;14.75;-4.18964705882353
19.68;14.75;-4.21317647058823
19.69;14.75;-4.23670588235295
19.7;14.75;-4.26023529411765
19.71;14.75;-4.28376470588235
19.72;14.75;-4.30729411764706
19.73;14.75;-4.33082352941176
19.74;14.75;-4.35435294117647
19.75;14.75;-4.37788235294118
19.76;14.75;-4.40141176470589
19.77;14.75;-4.42494117647059
19.78;14.75;-4.4484705882353
19.79;14.75;-4.47199999999999
19.8;14.75;-4.49552941176471
19.81;14.75;-4.51905882352941
19.82;14.75;-4.54258823529412
19.83;14.75;-4.56611764705883
19.84;14.75;-4.58964705882353
19.85;14.75;-4.61317647058824
19.86;14.75;-4.63670588235294
19.87;14.75;-4.66023529411765
19.88;14.75;-4.68376470588235
19.89;14.75;-4.70729411764706
19.9;14.75;-4.73082352941177
19.91;14.75;-4.75435294117647
19.92;14.75;-4.77788235294118
19.93;14.75;-4.80141176470588
19.94;14.75;-4.82494117647059
19.95;14.75;-4.84847058823529
19.96;14.75;-4.872
19.97;14.75;-4.8955294117647
19.98;14.75;-4.91905882352941
19.99;14.75;-4.94258823529412
20;14.75;-4.96611764705883
20.01;14.75;-4.98964705882353
20.02;14.75;-5.01317647058823
20.03;14.75;-5.03670588235295
20.04;14.75;-5.06023529411765
20.05;14.75;-5.08376470588235
20.06;14.75;-5.10729411764706
20.07;14.75;-5.13082352941176
20.08;14.75;-5.15435294117648
20.09;14.75;-5.17788235294118
20.1;14.75;-5.20141176470588
20.11;14.75;-5.22494117647059
20.12;14.75;-5.24847058823529
20.13;14.75;-5.272
20.14;14.75;-5.29552941176471
20.15;14.75;-5.31905882352942
20.16;14.75;-5.34258823529411
20.17;14.75;-5.36611764705883
20.18;14.75;-5.38964705882353
20.19;14.75;-5.41317647058824
20.2;14.75;-5.43670588235294
20.21;14.75;-5.46023529411765
20.22;14.75;-5.48376470588236
20.23;14.75;-5.50729411764706
20.24;14.75;-5.53082352941177
20.25;14.75;-5.55435294117647
20.26;14.75;-5.57788235294118
20.27;14.75;-5.60141176470588
20.28;14.75;-5.62494117647059
20.29;14.75;-5.64847058823529
20.3;14.75;-5.672
20.31;14.75;-5.6484705882353
20.32;14.75;-5.62494117647059
20.33;14.75;-5.60141176470588
20.34;14.75;-5.57788235294118
20.35;14.75;-5.55435294117647
20.36;14.75;-5.53082352941177
20.37;14.75;-5.50729411764705
20.38;14.75;-5.48376470588236
20.39;14.75;-5.46023529411764
20.4;14.75;-5.43670588235294
20.41;-5.35;-5.41317647058823
20.42;-5.35;-5.38964705882352
20.43;-5.35;-5.36611764705882
20.44;-5.35;-5.34258823529411
20.45;-5.35;-5.31905882352941
20.46;-5.35;-5.2955294117647
20.47;-5.35;-5.272
20.48;-5.35;-5.24847058823529
20.49;-5.35;-5.22494117647059
20.5;-5.35;-5.20141176470588
20.51;-5.35;-5.17788235294117
20.52;-5.35;-5.15435294117647
20.53;-5.35;-5.13082352941176
20.54;-5.35;-5.10729411764706
20.55;-5.35;-5.08376470588235
20.56;-5.35;-5.06023529411765
20.57;-5.35;-5.03670588235294
20.58;-5.35;-5.01317647058823
20.59;-5.35;-4.98964705882353
20.6;-5.35;-4.96611764705882
20.61;-5.35;-4.94258823529412
20.62;-5.35;-4.91905882352941
20.63;-5.35;-4.89552941176471
20.64;-5.35;-4.872
20.65;-5.35;-4.84847058823529
20.66;-5.35;-4.82494117647059
20.67;-5.35;-4.80141176470588
20.68;-5.35;-4.77788235294118
20.69;-5.35;-4.75435294117647
20.7;-5.35;-4.73082352941177
20.71;-5.35;-4.70729411764706
20.72;-5.35;-4.68376470588236
20.73;-5.35;-4.66023529411765
20.74;-5.35;-4.63670588235293
20.75;-5.35;-4.61317647058824
20.76;-5.35;-4.58964705882352
20.77;-5.35;-4.56611764705883
20.78;-5.35;-4.54258823529411
20.79;-5.35;-4.51905882352941
20.8;-5.35;-4.4955294117647
20.81;-5.35;-4.472
20.82;-5.35;-4.44847058823529
20.83;-5.35;-4.42494117647059
20.84;-5.35;-4.40141176470588
20.85;-5.35;-4.37788235294117
20.86;-5.35;-4.35435294117647
20.87;-5.35;-4.33082352941176
20.88;-5.35;-4.30729411764706
20.89;-5.35;-4.28376470588235
20.9;-5.35;-4.26023529411764
20.91;-5.35;-4.23670588235294
20.92;-5.35;-4.21317647058823
20.93;-5.35;-4.18964705882353
20.94;-5.35;-4.16611764705882
20.95;-5.35;-4.14258823529412
20.96;-5.35;-4.11905882352941
20.97;-5.35;-4.09552941176471
20.98;-5.35;-4.072
20.99;-5.35;-4.04847058823529
21;-5.35;-4.02494117647059
21.01;-5.35;-4.00141176470588
21.02;-5.35;-3.97788235294118
21.03;-5.35;-3.95435294117647
21.04;-5.35;-3.93082352941177
21.05;-5.35;-3.90729411764706
21.06;-5.35;-3.88376470588236
21.07;-5.35;-3.86023529411765
21.08;-5.35;-3.83670588235294
21.09;-5.35;-3.81317647058824
21.1;-5.35;-3.78964705882353
21.11;-5.35;-3.76611764705883
21.12;-5.35;-3.74258823529412
21.13;-5.35;-3.71905882352941
21.14;-5.35;-3.6955294117647
21.15;-5.35;-3.67199999999999
21.16;-5.35;-3.64847058823529
21.17;-5.35;-3.62494117647058
21.18;-5.35;-3.60141176470588
21.19;-5.35;-3.57788235294117
21.2;-5.35;-3.55435294117647
21.21;-5.35;-3.53082352941176
21.22;-5.35;-3.50729411764706
21.23;-5.35;-3.48376470588235
21.24;-5.35;-3.46023529411764
21.25;-5.35;-3.43670588235294
21.26;-5.35;-3.41317647058823
21.27;-5.35;-3.38964705882353
21.28;-5.35;-3.36611764705882
21.29;-5.35;-3.34258823529412
21.3;-5.35;-3.31905882352941
21.31;-5.35;-3.29552941176471
21.32;-5.35;-3.272
21.33;-5.35;-3.24847058823529
21.34;-5.35;-3.22494117647059
21.35;-5.35;-3.20141176470588
21.36;-5.35;-3.17788235294118
21.37;-5.35;-3.15435294117647
21.38;-5.35;-3.13082352941176
21.39;-5.35;-3.10729411764706
21.4;-5.35;-3.08376470588235
21.41;-5.35;-3.06023529411765
21.42;-5.35;-3.03670588235294
21.43;-5.35;-3.01317647058824
21.44;-5.35;-2.98964705882353
21.45;-5.35;-2.96611764705882
21.46;-5.35;-2.94258823529412
21.47;-5.35;-2.91905882352942
21.48;-5.35;-2.89552941176471
21.49;-5.35;-2.87199999999999
21.5;-5.35;-2.8484705882353
21.51;-5.35;-2.82494117647058
21.52;-5.35;-2.80141176470589
21.53;-5.35;-2.77788235294117
21.54;-5.35;-2.75435294117648
21.55;-5.35;-2.73082352941176
21.56;-5.35;-2.70729411764706
21.57;-5.35;-2.68376470588235
21.58;-5.35;-2.66023529411764
21.59;-5.35;-2.63670588235294
21.6;-5.35;-2.61317647058823
21.61;-5.35;-2.58964705882353
21.62;-5.35;-2.56611764705882
21.63;-5.35;-2.54258823529412
21.64;-5.35;-2.51905882352941
21.65;-5.35;-2.4955294117647
21.66;-5.35;-2.472
21.67;-5.35;-2.44847058823529
21.68;-5.35;-2.42494117647059
21.69;-5.35;-2.40141176470588
21.7;-5.35;-2.37788235294118
21.71;-5.35;-2.35435294117647
21.72;-5.35;-2.33082352941177
21.73;-5.35;-2.30729411764706
21.74;-5.35;-2.28376470588235
21.75;-5.35;-2.26023529411765
21.76;-5.35;-2.23670588235294
21.77;-5.35;-2.21317647058823
21.78;-5.35;-2.18964705882353
21.79;-5.35;-2.16611764705882
21.8;-5.35;-2.14258823529412
21.81;-5.35;-2.11905882352941
21.82;-5.35;-2.09552941176471
21.83;-5.35;-2.072
21.84;-5.35;-2.04847058823529
21.85;-5.35;-2.02494117647059
21.86;-5.35;-2.00141176470588
21.87;-5.35;-1.97788235294118
21.88;-5.35;-1.95435294117647
21.89;-5.35;-1.93082352941177
21.9;-5.35;-1.90729411764705
21.91;-5.35;-1.88376470588236
21.92;-5.35;-1.86023529411764
21.93;-5.35;-1.83670588235294
21.94;-5.35;-1.81317647058823
21.95;-5.35;-1.78964705882353
21.96;-5.35;-1.76611764705882
21.97;-5.35;-1.74258823529412
21.98;-5.35;-1.71905882352941
21.99;-5.35;-1.6955294117647
22;-5.35;-1.672
22.01;-5.35;-1.64847058823529
22.02;-5.35;-1.62494117647059
22.03;-5.35;-1.60141176470588
22.04;-5.35;-1.57788235294118
22.05;-5.35;-1.55435294117647
22.06;-5.35;-1.53082352941177
22.07;-5.35;-1.50729411764706
22.08;-5.35;-1.48376470588235
22.09;-5.35;-1.46023529411765
22.1;-5.35;-1.43670588235294
22.11;-5.35;-1.41317647058824
22.12;-5.35;-1.38964705882352
22.13;-5.35;-1.36611764705883
22.14;-5.35;-1.34258823529411
22.15;-5.35;-1.31905882352941
22.16;-5.35;-1.29552941176471
22.17;-5.35;-1.272
22.18;-5.35;-1.24847058823529
22.19;-5.35;-1.22494117647059
22.2;-5.35;-1.20141176470588
22.21;-5.35;-1.17788235294118
22.22;-5.35;-1.15435294117647
22.23;-5.35;-1.13082352941176
22.24;-5.35;-1.10729411764706
22.25;-5.35;-1.08376470588235
22.26;-5.35;-1.06023529411765
22.27;-5.35;-1.03670588235294
22.28;-5.35;-1.01317647058823
22.29;-5.35;-0.989647058823533
22.3;-5.35;-0.96611764705882
22.31;-5.35;-0.942588235294122
22.32;-5.35;-0.919058823529409
22.33;-5.35;-0.895529411764701
22.34;-5.35;-0.871999999999997
22.35;-5.35;-0.848470588235291
22.36;-5.35;-0.824941176470589
22.37;-5.35;-0.80141176470588
22.38;-5.35;-0.777882352941178
22.39;-5.35;-0.754352941176468
22.4;-5.35;-0.730823529411762
22.41;-5.35;-0.707294117647058
22.42;-5.35;-0.683764705882351
22.43;-5.35;-0.660235294117649
22.44;-5.35;-0.636705882352941
22.45;-5.35;-0.613176470588237
22.46;-5.35;-0.589647058823529
22.47;-5.35;-0.566117647058827
22.48;-5.35;-0.54258823529412
22.49;-5.35;-0.519058823529405
22.5;-5.35;-0.495529411764703
22.51;-5.35;-0.471999999999995
22.52;-5.35;-0.448470588235293
22.53;-5.35;-0.424941176470585
22.54;-5.35;-0.401411764705881
22.55;-5.35;-0.377882352941174
22.56;-5.35;-0.354352941176471
22.57;-5.35;-0.330823529411764
22.58;-5.35;-0.307294117647054
22.59;-5.35;-0.283764705882352
22.6;-5.35;-0.260235294117645
22.61;-5.35;-0.236705882352942
22.62;-5.35;-0.213176470588235
22.63;-5.35;-0.189647058823532
22.64;-5.35;-0.166117647058823
22.65;-5.35;-0.14258823529411
22.66;-5.35;-0.119058823529413
22.67;-5.35;-0.0955294117646988
22.68;-5.35;-0.0720000000000027
22.69;-5.35;-0.0484705882352889
22.7;-5.35;-0.024941176470592
22.71;-5.35;-0.00141176470587911
22.72;-5.35;0.0221176470588178
22.73;-5.35;0.0456470588235325
22.74;-5.35;0.0691764705882401
22.75;-5.35;0.0927058823529423
22.76;-5.35;0.11623529411765
22.77;-5.35;0.139764705882353
22.78;-5.35;0.163294117647061
22.79;-5.35;0.186823529411764
22.8;-5.35;0.210352941176471
22.81;-5.35;0.233882352941174
22.82;-5.35;0.257411764705882
22.83;-5.35;0.28094117647059
22.84;-5.35;0.304470588235293
22.85;-5.35;0.328000000000006
22.86;-5.35;0.351529411764703
22.87;-5.35;0.375058823529417
22.88;-5.35;0.398588235294113
22.89;-5.35;0.422117647058827
22.9;-5.35;0.445647058823535
22.91;-5.35;0.469176470588238
22.92;-5.35;0.492705882352946
22.93;-5.35;0.516235294117648
22.94;-5.35;0.539764705882356
22.95;-5.35;0.563294117647058
22.96;-5.35;0.586823529411767
22.97;-5.35;0.610352941176469
22.98;-5.35;0.633882352941177
22.99;-5.35;0.657411764705885
23;-5.35;0.680941176470588
23.01;-5.35;0.704470588235296
23.02;-5.35;0.727999999999998
23.03;-5.35;0.751529411764706
23.04;-5.35;0.775058823529408
23.05;-5.35;0.798588235294117
23.06;-5.35;0.822117647058819
23.07;-5.35;0.845647058823527
23.08;-5.35;0.869176470588241
23.09;-5.35;0.892705882352944
23.1;-5.35;0.916235294117651
23.11;-5.35;0.939764705882354
23.12;-5.35;0.963294117647062
23.13;-5.35;0.986823529411764
23.14;-5.35;1.01035294117647
23.15;-5.35;1.03388235294118
23.16;-5.35;1.05741176470588
23.17;-5.35;1.08094117647059
23.18;-5.35;1.10447058823529
23.19;-5.35;1.128
23.2;-5.35;1.1515294117647
23.21;-5.35;1.17505882352941
23.22;-5.35;1.19858823529411
23.23;-5.35;1.22211764705882
23.24;-5.35;1.24564705882354
23.25;-5.35;1.26917647058823
23.26;-5.35;1.29270588235295
23.27;-5.35;1.31623529411764
23.28;-5.35;1.33976470588236
23.29;-5.35;1.36329411764705
23.3;-5.35;1.38682352941177
23.31;-5.35;1.41035294117647
23.32;-5.35;1.43388235294118
23.33;-5.35;1.45741176470589
23.34;-5.35;1.48094117647059
23.35;-5.35;1.5044705882353
23.36;-5.35;1.528
23.37;-5.35;1.55152941176471
23.38;-5.35;1.57505882352941
23.39;-5.35;1.59858823529412
23.4;-5.35;1.62211764705883
23.41;-5.35;1.64564705882353
23.42;-5.35;1.66917647058824
23.43;-5.35;1.69270588235294
23.44;-5.35;1.71623529411765
23.45;-5.35;1.73976470588235
23.46;-5.35;1.76329411764706
23.47;-5.35;1.78682352941176
23.48;-5.35;1.81035294117647
23.49;-5.35;1.83388235294118
23.5;-5.35;1.85741176470588
23.51;-5.35;1.88094117647059
23.52;-5.35;1.9044705882353
23.53;-5.35;1.928
23.54;-5.35;1.9515294117647
23.55;-5.35;1.97505882352941
23.56;-5.35;1.99858823529412
23.57;-5.35;2.02211764705882
23.58;-5.35;2.04564705882353
23.59;-5.35;2.06917647058823
23.6;-5.35;2.09270588235294
23.61;-5.35;2.11623529411764
23.62;-5.35;2.13976470588235
23.63;-5.35;2.16329411764706
23.64;-5.35;2.18682352941176
23.65;-5.35;2.21035294117648
23.66;-5.35;2.23388235294118
23.67;-5.35;2.25741176470589
23.68;-5.35;2.28094117647059
23.69;-5.35;2.3044705882353
23.7;-5.35;2.328
23.71;-5.35;2.35152941176471
23.72;-5.35;2.37505882352941
23.73;-5.35;2.39858823529412
23.74;-5.35;2.42211764705883
23.75;-5.35;2.44564705882353
23.76;-5.35;2.46917647058824
23.77;-5.35;2.49270588235294
23.78;-5.35;2.51623529411765
23.79;-5.35;2.53976470588235
23.8;-5.35;2.56329411764706
23.81;-5.35;2.58682352941176
23.82;-5.35;2.61035294117647
23.83;-5.35;2.63388235294118
23.84;-5.35;2.65741176470588
23.85;-5.35;2.68094117647059
23.86;-5.35;2.70447058823529
23.87;-5.35;2.728
23.88;-5.35;2.75152941176471
23.89;-5.35;2.77505882352941
23.9;-5.35;2.79858823529412
23.91;-5.35;2.82211764705882
23.92;-5.35;2.84564705882353
23.93;-5.35;2.86917647058824
23.94;-5.35;2.89270588235294
23.95;-5.35;2.91623529411765
23.96;-5.35;2.93976470588235
23.97;-5.35;2.96329411764706
23.98;-5.35;2.98682352941176
23.99;-5.35;3.01035294117648
24;-5.35;3.03388235294117
24.01;-5.35;3.05741176470589
24.02;-5.35;3.08094117647059
24.03;-5.35;3.1044705882353
24.04;-5.35;3.128
24.05;-5.35;3.15152941176471
24.06;-5.35;3.17505882352942
24.07;-5.35;3.19858823529412
24.08;-5.35;3.22211764705883
24.09;-5.35;3.24564705882353
24.1;-5.35;3.26917647058824
24.11;-5.35;3.29270588235294
24.12;-5.35;3.31623529411765
24.13;-5.35;3.33976470588235
24.14;-5.35;3.36329411764706
24.15;-5.35;3.38682352941177
24.16;-5.35;3.41035294117647
24.17;-5.35;3.43388235294118
24.18;-5.35;3.45741176470588
24.19;-5.35;3.48094117647059
24.2;-5.35;3.50447058823529
24.21;-5.35;3.528
24.22;-5.35;3.5515294117647
24.23;-5.35;3.57505882352942
24.24;-5.35;3.59858823529412
24.25;-5.35;3.62211764705883
24.26;-5.35;3.64564705882353
24.27;-5.35;3.66917647058824
24.28;-5.35;3.69270588235294
24.29;-5.35;3.71623529411765
24.3;-5.35;3.73976470588236
24.31;-5.35;3.76329411764706
24.32;-5.35;3.78682352941177
24.33;-5.35;3.81035294117647
24.34;-5.35;3.83388235294118
24.35;-5.35;3.85741176470588
24.36;-5.35;3.88094117647059
24.37;-5.35;3.90447058823529
24.38;-5.35;3.928
24.39;-5.35;3.95152941176471
24.4;-5.35;3.97505882352942
24.41;-5.35;3.99858823529412
24.42;-5.35;4.02211764705883
24.43;-5.35;4.04564705882353
24.44;-5.35;4.06917647058824
24.45;-5.35;4.09270588235294
24.46;-5.35;4.11623529411765
24.47;-5.35;4.13976470588235
24.48;-5.35;4.16329411764706
24.49;-5.35;4.18682352941177
24.5;-5.35;4.21035294117647
24.51;-5.35;4.23388235294118
24.52;-5.35;4.25741176470588
24.53;-5.35;4.28094117647059
24.54;-5.35;4.30447058823529
24.55;-5.35;4.328
24.56;-5.35;4.35152941176471
24.57;-5.35;4.37505882352941
24.58;-5.35;4.39858823529412
24.59;-5.35;4.42211764705882
24.6;-5.35;4.44564705882354
24.61;-5.35;4.46917647058823
24.62;-5.35;4.49270588235295
24.63;-5.35;4.51623529411764
24.64;-5.35;4.53976470588236
24.65;-5.35;4.56329411764706
24.66;-5.35;4.58682352941177
24.67;-5.35;4.61035294117647
24.68;-5.35;4.63388235294118
24.69;-5.35;4.65741176470589
24.7;-5.35;4.68094117647059
24.71;-5.35;4.7044705882353
24.72;-5.35;4.728
24.73;-5.35;4.75152941176471
24.74;-5.35;4.77505882352941
24.75;-5.35;4.79858823529412
24.76;-5.35;4.82211764705882
24.77;-5.35;4.84564705882353
24.78;-5.35;4.86917647058824
24.79;-5.35;4.89270588235294
24.8;-5.35;4.91623529411765
24.81;-5.35;4.93976470588236
24.82;-5.35;4.96329411764706
24.83;-5.35;4.98682352941177
24.84;-5.35;5.01035294117647
24.85;-5.35;5.03388235294118
24.86;-5.35;5.05741176470588
24.87;-5.35;5.08094117647059
24.88;-5.35;5.10447058823529
24.89;-5.35;5.128
24.9;-5.35;5.15152941176471
24.91;-5.35;5.17505882352941
24.92;-5.35;5.19858823529412
24.93;-5.35;5.22211764705882
24.94;-5.35;5.24564705882353
24.95;-5.35;5.26917647058823
24.96;-5.35;5.29270588235295
24.97;-5.35;5.31623529411765
24.98;-5.35;5.33976470588235
24.99;-5.35;5.36329411764707
25;-5.35;5.38682352941177
25.01;-5.35;5.41035294117647
25.02;-5.35;5.43388235294117
25.03;-5.35;5.45741176470589
25.04;-5.35;5.48094117647059
25.05;-5.35;5.50447058823529
25.06;-5.35;5.52800000000001
25.07;-5.35;5.55152941176471
25.08;-5.35;5.57505882352942
25.09;-5.35;5.59858823529411
25.1;-5.35;5.62211764705883
25.11;-5.35;5.64564705882353
25.12;-5.35;5.66917647058824
25.13;-5.35;5.69270588235294
25.14;-5.35;5.71623529411765
25.15;-5.35;5.73976470588236
25.16;-5.35;5.76329411764706
25.17;-5.35;5.78682352941177
25.18;-5.35;5.81035294117647
25.19;-5.35;5.83388235294118
25.2;-5.35;5.85741176470588
25.21;-5.35;5.88094117647059
25.22;-5.35;5.90447058823529
25.23;-5.35;5.928
25.24;-5.35;5.95152941176471
25.25;-5.35;5.97505882352941
25.26;-5.35;5.99858823529412
25.27;-5.35;6.02211764705882
25.28;-5.35;6.04564705882354
25.29;-5.35;6.06917647058823
25.3;-5.35;6.09270588235294
25.31;-5.35;6.11623529411766
25.32;-5.35;6.13976470588236
25.33;-5.35;6.16329411764706
25.34;-5.35;6.18682352941176
25.35;-5.35;6.21035294117648
25.36;-5.35;6.23388235294118
25.37;-5.35;6.25741176470588
25.38;-5.35;6.28094117647058
25.39;-5.35;6.3044705882353
25.4;-5.35;6.328
25.41;-5.35;6.3515294117647
25.42;-5.35;6.37505882352942
25.43;-5.35;6.39858823529412
25.44;-5.35;6.42211764705882
25.45;-5.35;6.44564705882352
25.46;-5.35;6.46917647058824
25.47;-5.35;6.49270588235294
25.48;-5.35;6.51623529411765
25.49;-5.35;6.53976470588236
25.5;-5.35;6.56329411764706
25.51;-5.35;6.58682352941177
25.52;-5.35;6.61035294117648
25.53;-5.35;6.63388235294118
25.54;-5.35;6.65741176470588
25.55;-5.35;6.68094117647059
25.56;-5.35;6.7044705882353
25.57;-5.35;6.728
25.58;-5.35;6.75152941176471
25.59;-5.35;6.77505882352941
25.6;-5.35;6.79858823529412
25.61;-5.35;6.82211764705882
25.62;-5.35;6.84564705882353
25.63;-5.35;6.86917647058824
25.64;-5.35;6.89270588235294
25.65;-5.35;6.91623529411765
25.66;-5.35;6.93976470588235
25.67;-5.35;6.96329411764707
25.68;-5.35;6.98682352941176
25.69;-5.35;7.01035294117647
25.7;-5.35;7.03388235294118
25.71;-5.35;7.05741176470589
25.72;-5.35;7.08094117647059
25.73;-5.35;7.10447058823529
25.74;-5.35;7.12800000000001
25.75;-5.35;7.15152941176471
25.76;-5.35;7.17505882352941
25.77;-5.35;7.19858823529411
25.78;-5.35;7.22211764705883
25.79;-5.35;7.24564705882353
25.8;-5.35;7.26917647058823
25.81;-5.35;7.29270588235295
25.82;-5.35;7.31623529411765
25.83;-5.35;7.33976470588236
25.84;-5.35;7.36329411764705
25.85;-5.35;7.38682352941177
25.86;-5.35;7.41035294117647
25.87;-5.35;7.43388235294118
25.88;-5.35;7.45741176470587
25.89;-5.35;7.48094117647059
25.9;-5.35;7.5044705882353
25.91;-5.35;7.52800000000001
25.92;-5.35;7.55152941176471
25.93;-5.35;7.57505882352941
25.94;-5.35;7.59858823529412
25.95;-5.35;7.62211764705883
25.96;-5.35;7.64564705882353
25.97;-5.35;7.66917647058823
25.98;-5.35;7.69270588235295
25.99;-5.35;7.71623529411765
26;-5.35;7.73976470588235
26.01;-5.35;7.76329411764706
26.02;-5.35;7.78682352941177
26.03;-5.35;7.81035294117647
26.04;-5.35;7.83388235294117
26.05;-5.35;7.85741176470588
26.06;-5.35;7.8809411764706
26.07;-5.35;7.9044705882353
26.08;-5.35;7.928
26.09;-5.35;7.95152941176471
26.1;-5.35;7.97505882352942
26.11;-5.35;7.99858823529412
26.12;-5.35;8.02211764705882
26.13;-5.35;8.04564705882353
26.14;-5.35;8.06917647058824
26.15;-5.35;8.09270588235294
26.16;-5.35;8.11623529411765
26.17;-5.35;8.13976470588236
26.18;-5.35;8.16329411764706
26.19;-5.35;8.18682352941176
26.2;-5.35;8.21035294117647
26.21;-5.35;8.23388235294118
26.22;-5.35;8.25741176470588
26.23;-5.35;8.28094117647058
26.24;-5.35;8.3044705882353
26.25;-5.35;8.328
26.26;-5.35;8.35152941176472
26.27;-5.35;8.37505882352942
26.28;-5.35;8.39858823529412
26.29;-5.35;8.42211764705882
26.3;-5.35;8.44564705882354
26.31;-5.35;8.46917647058824
26.32;-5.35;8.49270588235294
26.33;-5.35;8.51623529411765
26.34;-5.35;8.53976470588236
26.35;-5.35;8.56329411764706
26.36;-5.35;8.58682352941176
26.37;-5.35;8.61035294117648
26.38;-5.35;8.63388235294118
26.39;-5.35;8.65741176470588
26.4;-5.35;8.68094117647059
26.41;-5.35;8.7044705882353
26.42;-5.35;8.72800000000001
26.43;-5.35;8.7515294117647
26.44;-5.35;8.77505882352942
26.45;-5.35;8.79858823529412
26.46;-5.35;8.82211764705883
26.47;-5.35;8.84564705882352
26.48;-5.35;8.86917647058824
26.49;-5.35;8.89270588235295
26.5;-5.35;8.91623529411765
26.51;-5.35;8.93976470588235
26.52;-5.35;8.96329411764706
26.53;-5.35;8.98682352941177
26.54;-5.35;9.01035294117647
26.55;-5.35;9.03388235294118
26.56;-5.35;9.05741176470589
26.57;-5.35;9.08094117647059
26.58;-5.35;9.10447058823529
26.59;-5.35;9.128
26.6;-5.35;9.15152941176471
26.61;-5.35;9.17505882352941
26.62;-5.35;9.19858823529413
26.63;-5.35;9.22211764705882
26.64;-5.35;9.24564705882353
26.65;-5.35;9.26917647058825
26.66;-5.35;9.29270588235295
26.67;-5.35;9.31623529411765
26.68;-5.35;9.33976470588235
26.69;-5.35;9.36329411764707
26.7;-5.35;9.38682352941177
26.71;-5.35;9.41035294117647
26.72;-5.35;9.43388235294117
26.73;-5.35;9.45741176470589
26.74;-5.35;9.48094117647059
26.75;-5.35;9.50447058823529
26.76;-5.35;9.52800000000001
26.77;-5.35;9.55152941176471
26.78;-5.35;9.57505882352941
26.79;-5.35;9.59858823529411
26.8;-5.35;9.62211764705883
26.81;-5.35;9.64564705882354
26.82;-5.35;9.66917647058823
26.83;-5.35;9.69270588235295
26.84;-5.35;9.71623529411765
26.85;-5.35;9.73976470588236
26.86;-5.35;9.76329411764706
26.87;-5.35;9.78682352941177
26.88;-5.35;9.81035294117647
26.89;-5.35;9.83388235294118
26.9;-5.35;9.85741176470589
26.91;-5.35;9.88094117647059
26.92;-5.35;9.9044705882353
26.93;-5.35;9.928
26.94;-5.35;9.95152941176471
26.95;-5.35;9.97505882352941
26.96;-5.35;9.99858823529412
26.97;-5.35;10.0221176470588
26.98;-5.35;10.0456470588235
26.99;-5.35;10.0691764705882
27;-5.35;10.0927058823529
27.01;-5.35;10.1162352941177
27.02;-5.35;10.1397647058823
27.03;-5.35;10.1632941176471
27.04;-5.35;10.1868235294118
27.05;-5.35;10.2103529411765
27.06;-5.35;10.2338823529412
27.07;-5.35;10.2574117647059
27.08;-5.35;10.2809411764706
27.09;-5.35;10.3044705882353
27.1;-5.35;10.328
27.11;-5.35;10.3515294117647
27.12;-5.35;10.3750588235294
27.13;-5.35;10.3985882352941
27.14;-5.35;10.4221176470588
27.15;-5.35;10.4456470588235
27.16;-5.35;10.4691764705882
27.17;-5.35;10.4927058823529
27.18;-5.35;10.5162352941176
27.19;-5.35;10.5397647058824
27.2;-5.35;10.5632941176471
27.21;-5.35;10.5868235294118
27.22;-5.35;10.6103529411765
27.23;-5.35;10.6338823529412
27.24;-5.35;10.6574117647059
27.25;-5.35;10.6809411764706
27.26;-5.35;10.7044705882353
27.27;-5.35;10.728
27.28;-5.35;10.7515294117647
27.29;-5.35;10.7750588235294
27.3;-5.35;10.7985882352941
27.31;-5.35;10.8221176470588
27.32;-5.35;10.8456470588235
27.33;-5.35;10.8691764705882
27.34;-5.35;10.8927058823529
27.35;-5.35;10.9162352941177
27.36;-5.35;10.9397647058824
27.37;-5.35;10.9632941176471
27.38;-5.35;10.9868235294118
27.39;-5.35;11.0103529411765
27.4;-5.35;11.0338823529412
27.41;-5.35;11.0574117647059
27.42;-5.35;11.0809411764706
27.43;-5.35;11.1044705882353
27.44;-5.35;11.128
27.45;-5.35;11.1515294117647
27.46;-5.35;11.1750588235294
27.47;-5.35;11.1985882352941
27.48;-5.35;11.2221176470588
27.49;-5.35;11.2456470588235
27.5;-5.35;11.2691764705882
27.51;-5.35;11.2927058823529
27.52;-5.35;11.3162352941177
27.53;-5.35;11.3397647058824
27.54;-5.35;11.3632941176471
27.55;-5.35;11.3868235294118
27.56;-5.35;11.4103529411765
27.57;-5.35;11.4338823529412
27.58;-5.35;11.4574117647059
27.59;-5.35;11.4809411764706
27.6;-5.35;11.5044705882353
27.61;-5.35;11.528
27.62;-5.35;11.5515294117647
27.63;-5.35;11.5750588235294
27.64;-5.35;11.5985882352941
27.65;-5.35;11.6221176470588
27.66;-5.35;11.6456470588235
27.67;-5.35;11.6691764705882
27.68;-5.35;11.6927058823529
27.69;-5.35;11.7162352941176
27.7;-5.35;11.7397647058823
27.71;-5.35;11.7632941176471
27.72;-5.35;11.7868235294118
27.73;-5.35;11.8103529411765
27.74;-5.35;11.8338823529412
27.75;-5.35;11.8574117647059
27.76;-5.35;11.8809411764706
27.77;-5.35;11.9044705882353
27.78;-5.35;11.928
27.79;-5.35;11.9515294117647
27.8;-5.35;11.9750588235294
27.81;-5.35;11.9985882352941
27.82;-5.35;12.0221176470588
27.83;-5.35;12.0456470588235
27.84;-5.35;12.0691764705882
27.85;-5.35;12.0927058823529
27.86;-5.35;12.1162352941176
27.87;-5.35;12.1397647058824
27.88;-5.35;12.1632941176471
27.89;-5.35;12.1868235294118
27.9;-5.35;12.2103529411765
27.91;-5.35;12.2338823529412
27.92;-5.35;12.2574117647059
27.93;-5.35;12.2809411764706
27.94;-5.35;12.3044705882353
27.95;-5.35;12.328
27.96;-5.35;12.3515294117647
27.97;-5.35;12.3750588235294
27.98;-5.35;12.3985882352941
27.99;-5.35;12.4221176470588
28;-5.35;12.4456470588235
28.01;-5.35;12.4691764705882
28.02;-5.35;12.4927058823529
28.03;-5.35;12.5162352941177
28.04;-5.35;12.5397647058824
28.05;-5.35;12.5632941176471
28.06;-5.35;12.5868235294118
28.07;-5.35;12.6103529411765
28.08;-5.35;12.6338823529412
28.09;-5.35;12.6574117647059
28.1;-5.35;12.6809411764706
28.11;-5.35;12.7044705882353
28.12;-5.35;12.728
28.13;-5.35;12.7515294117647
28.14;-5.35;12.7750588235294
28.15;-5.35;12.7985882352941
28.16;-5.35;12.8221176470588
28.17;-5.35;12.8456470588235
28.18;-5.35;12.8691764705882
28.19;-5.35;12.8927058823529
28.2;-5.35;12.9162352941176
28.21;-5.35;12.9397647058824
28.22;-5.35;12.9632941176471
28.23;-5.35;12.9868235294118
28.24;-5.35;13.0103529411765
28.25;-5.35;13.0338823529412
28.26;-5.35;13.0574117647059
28.27;-5.35;13.0809411764706
28.28;-5.35;13.1044705882353
28.29;-5.35;13.128
28.3;-5.35;13.1515294117647
28.31;-5.35;13.1750588235294
28.32;-5.35;13.1985882352941
28.33;-5.35;13.2221176470588
28.34;-5.35;13.2456470588235
28.35;-5.35;13.2691764705882
28.36;-5.35;13.2927058823529
28.37;-5.35;13.3162352941177
28.38;-5.35;13.3397647058824
28.39;-5.35;13.3632941176471
28.4;-5.35;13.3868235294118
28.41;-5.35;13.4103529411765
28.42;-5.35;13.4338823529412
28.43;-5.35;13.4574117647059
28.44;-5.35;13.4809411764706
28.45;-5.35;13.5044705882353
28.46;-5.35;13.528
28.47;-5.35;13.5515294117647
28.48;-5.35;13.5750588235294
28.49;-5.35;13.5985882352941
28.5;-5.35;13.6221176470588
28.51;-5.35;13.6456470588235
28.52;-5.35;13.6691764705882
28.53;-5.35;13.6927058823529
28.54;-5.35;13.7162352941176
28.55;-5.35;13.7397647058823
28.56;-5.35;13.7632941176471
28.57;-5.35;13.7868235294118
28.58;-5.35;13.8103529411765
28.59;-5.35;13.8338823529412
28.6;-5.35;13.8574117647059
28.61;-5.35;13.8809411764706
28.62;-5.35;13.9044705882353
28.63;-5.35;13.928
28.64;-5.35;13.9515294117647
28.65;-5.35;13.9750588235294
28.66;-5.35;13.9985882352941
28.67;-5.35;14.0221176470588
28.68;-5.35;14.0456470588235
28.69;-5.35;14.0691764705882
28.7;-5.35;14.0927058823529
28.71;-5.35;14.1162352941176
28.72;-5.35;14.1397647058823
28.73;-5.35;14.1632941176471
28.74;-5.35;14.1868235294118
28.75;-5.35;14.2103529411765
28.76;-5.35;14.2338823529412
28.77;-5.35;14.2574117647059
28.78;-5.35;14.2809411764706
28.79;-5.35;14.3044705882353
28.8;-5.35;14.328
28.81;-5.35;14.3044705882353
28.82;-5.35;14.2809411764706
28.83;-5.35;14.2574117647059
28.84;-5.35;14.2338823529412
28.85;-5.35;14.2103529411765
28.86;-5.35;14.1868235294118
28.87;-5.35;14.1632941176471
28.88;-5.35;14.1397647058824
28.89;-5.35;14.1162352941176
28.9;-5.35;14.0927058823529
28.91;14.75;14.0691764705882
28.92;14.75;14.0456470588235
28.93;14.75;14.0221176470588
28.94;14.75;13.9985882352941
28.95;14.75;13.9750588235294
28.96;14.75;13.9515294117647
28.97;14.75;13.928
28.98;14.75;13.9044705882353
28.99;14.75;13.8809411764706
29;14.75;13.8574117647059
29.01;14.75;13.8338823529412
29.02;14.75;13.8103529411765
29.03;14.75;13.7868235294118
29.04;14.75;13.7632941176471
29.05;14.75;13.7397647058824
29.06;14.75;13.7162352941176
29.07;14.75;13.6927058823529
29.08;14.75;13.6691764705882
29.09;14.75;13.6456470588235
29.1;14.75;13.6221176470588
29.11;14.75;13.5985882352941
29.12;14.75;13.5750588235294
29.13;14.75;13.5515294117647
29.14;14.75;13.528
29.15;14.75;13.5044705882353
29.16;14.75;13.4809411764706
29.17;14.75;13.4574117647059
29.18;14.75;13.4338823529412
29.19;14.75;13.4103529411765
29.2;14.75;13.3868235294118
29.21;14.75;13.3632941176471
29.22;14.75;13.3397647058823
29.23;14.75;13.3162352941176
29.24;14.75;13.2927058823529
29.25;14.75;13.2691764705882
29.26;14.75;13.2456470588235
29.27;14.75;13.2221176470588
29.28;14.75;13.1985882352941
29.29;14.75;13.1750588235294
29.3;14.75;13.1515294117647
29.31;14.75;13.128
29.32;14.75;13.1044705882353
29.33;14.75;13.0809411764706
29.34;14.75;13.0574117647059
29.35;14.75;13.0338823529412
29.36;14.75;13.0103529411765
29.37;14.75;12.9868235294118
29.38;14.75;12.9632941176471
29.39;14.75;12.9397647058824
29.4;14.75;12.9162352941176
29.41;14.75;12.8927058823529
29.42;14.75;12.8691764705882
29.43;14.75;12.8456470588235
29.44;14.75;12.8221176470588
29.45;14.75;12.7985882352941
29.46;14.75;12.7750588235294
29.47;14.75;12.7515294117647
29.48;14.75;12.728
29.49;14.75;12.7044705882353
29.5;14.75;12.6809411764706
29.51;14.75;12.6574117647059
29.52;14.75;12.6338823529412
29.53;14.75;12.6103529411765
29.54;14.75;12.5868235294118
29.55;14.75;12.5632941176471
29.56;14.75;12.5397647058823
29.57;14.75;12.5162352941176
29.58;14.75;12.4927058823529
29.59;14.75;12.4691764705882
29.6;14.75;12.4456470588235
29.61;14.75;12.4221176470588
29.62;14.75;12.3985882352941
29.63;14.75;12.3750588235294
29.64;14.75;12.3515294117647
29.65;14.75;12.328
29.66;14.75;12.3044705882353
29.67;14.75;12.2809411764706
29.68;14.75;12.2574117647059
29.69;14.75;12.2338823529412
29.7;14.75;12.2103529411765
29.71;14.75;12.1868235294118
29.72;14.75;12.1632941176471
29.73;14.75;12.1397647058823
29.74;14.75;12.1162352941176
29.75;14.75;12.0927058823529
29.76;14.75;12.0691764705882
29.77;14.75;12.0456470588235
29.78;14.75;12.0221176470588
29.79;14.75;11.9985882352941
29.8;14.75;11.9750588235294
29.81;14.75;11.9515294117647
29.82;14.75;11.928
29.83;14.75;11.9044705882353
29.84;14.75;11.8809411764706
29.85;14.75;11.8574117647059
29.86;14.75;11.8338823529412
29.87;14.75;11.8103529411765
29.88;14.75;11.7868235294118
29.89;14.75;11.7632941176471
29.9;14.75;11.7397647058823
29.91;14.75;11.7162352941176
29.92;14.75;11.6927058823529
29.93;14.75;11.6691764705882
29.94;14.75;11.6456470588235
29.95;14.75;11.6221176470588
29.96;14.75;11.5985882352941
29.97;14.75;11.5750588235294
29.98;14.75;11.5515294117647
29.99;14.75;11.528
30;14.75;11.5044705882353
30.01;14.75;11.4809411764706
30.02;14.75;11.4574117647059
30.03;14.75;11.4338823529412
30.04;14.75;11.4103529411765
30.05;14.75;11.3868235294118
30.06;14.75;11.3632941176471
30.07;14.75;11.3397647058824
30.08;14.75;11.3162352941176
30.09;14.75;11.2927058823529
30.1;14.75;11.2691764705882
30.11;14.75;11.2456470588235
30.12;14.75;11.2221176470588
30.13;14.75;11.1985882352941
30.14;14.75;11.1750588235294
30.15;14.75;11.1515294117647
30.16;14.75;11.128
30.17;14.75;11.1044705882353
30.18;14.75;11.0809411764706
30.19;14.75;11.0574117647059
30.2;14.75;11.0338823529412
30.21;14.75;11.0103529411765
30.22;14.75;10.9868235294118
30.23;14.75;10.9632941176471
30.24;14.75;10.9397647058824
30.25;14.75;10.9162352941177
30.26;14.75;10.8927058823529
30.27;14.75;10.8691764705882
30.28;14.75;10.8456470588235
30.29;14.75;10.8221176470588
30.3;14.75;10.7985882352941
30.31;14.75;10.7750588235294
30.32;14.75;10.7515294117647
30.33;14.75;10.728
30.34;14.75;10.7044705882353
30.35;14.75;10.6809411764706
30.36;14.75;10.6574117647059
30.37;14.75;10.6338823529412
30.38;14.75;10.6103529411765
30.39;14.75;10.5868235294118
30.4;14.75;10.5632941176471
30.41;14.75;10.5397647058824
30.42;14.75;10.5162352941176
30.43;14.75;10.4927058823529
30.44;14.75;10.4691764705882
30.45;14.75;10.4456470588235
30.46;14.75;10.4221176470588
30.47;14.75;10.3985882352941
30.48;14.75;10.3750588235294
30.49;14.75;10.3515294117647
30.5;14.75;10.328
30.51;14.75;10.3044705882353
30.52;14.75;10.2809411764706
30.53;14.75;10.2574117647059
30.54;14.75;10.2338823529412
30.55;14.75;10.2103529411765
30.56;14.75;10.1868235294118
30.57;14.75;10.1632941176471
30.58;14.75;10.1397647058823
30.59;14.75;10.1162352941176
30.6;14.75;10.0927058823529
30.61;14.75;10.0691764705882
30.62;14.75;10.0456470588235
30.63;14.75;10.0221176470588
30.64;14.75;9.99858823529412
30.65;14.75;9.97505882352941
30.66;14.75;9.9515294117647
30.67;14.75;9.92799999999999
30.68;14.75;9.9044705882353
30.69;14.75;9.88094117647059
30.7;14.75;9.85741176470589
30.71;14.75;9.83388235294117
30.72;14.75;9.81035294117648
30.73;14.75;9.78682352941177
30.74;14.75;9.76329411764705
30.75;14.75;9.73976470588235
30.76;14.75;9.71623529411765
30.77;14.75;9.69270588235294
30.78;14.75;9.66917647058823
30.79;14.75;9.64564705882353
30.8;14.75;9.62211764705883
30.81;14.75;9.59858823529411
30.82;14.75;9.57505882352941
30.83;14.75;9.55152941176471
30.84;14.75;9.52800000000001
30.85;14.75;9.50447058823529
30.86;14.75;9.48094117647059
30.87;14.75;9.45741176470588
30.88;14.75;9.43388235294118
30.89;14.75;9.41035294117647
30.9;14.75;9.38682352941176
30.91;14.75;9.36329411764705
30.92;14.75;9.33976470588235
30.93;14.75;9.31623529411765
30.94;14.75;9.29270588235293
30.95;14.75;9.26917647058823
30.96;14.75;9.24564705882353
30.97;14.75;9.22211764705882
30.98;14.75;9.19858823529412
30.99;14.75;9.17505882352941
31;14.75;9.15152941176471
31.01;14.75;9.128
31.02;14.75;9.10447058823529
31.03;14.75;9.08094117647059
31.04;14.75;9.05741176470589
31.05;14.75;9.03388235294117
31.06;14.75;9.01035294117646
31.07;14.75;8.98682352941177
31.08;14.75;8.96329411764706
31.09;14.75;8.93976470588235
31.1;14.75;8.91623529411764
31.11;14.75;8.89270588235294
31.12;14.75;8.86917647058824
31.13;14.75;8.84564705882353
31.14;14.75;8.82211764705882
31.15;14.75;8.79858823529412
31.16;14.75;8.77505882352941
31.17;14.75;8.7515294117647
31.18;14.75;8.72799999999999
31.19;14.75;8.70447058823529
31.2;14.75;8.68094117647059
31.21;14.75;8.65741176470588
31.22;14.75;8.63388235294116
31.23;14.75;8.61035294117648
31.24;14.75;8.58682352941176
31.25;14.75;8.56329411764706
31.26;14.75;8.53976470588235
31.27;14.75;8.51623529411765
31.28;14.75;8.49270588235294
31.29;14.75;8.46917647058823
31.3;14.75;8.44564705882352
31.31;14.75;8.42211764705882
31.32;14.75;8.39858823529412
31.33;14.75;8.3750588235294
31.34;14.75;8.3515294117647
31.35;14.75;8.328
31.36;14.75;8.3044705882353
31.37;14.75;8.28094117647058
31.38;14.75;8.25741176470588
31.39;14.75;8.23388235294118
31.4;14.75;8.21035294117647
31.41;14.75;8.18682352941176
31.42;14.75;8.16329411764705
31.43;14.75;8.13976470588236
31.44;14.75;8.11623529411764
31.45;14.75;8.09270588235294
31.46;14.75;8.06917647058822
31.47;14.75;8.04564705882352
31.48;14.75;8.02211764705882
31.49;14.75;7.99858823529411
31.5;14.75;7.97505882352941
31.51;14.75;7.95152941176471
31.52;14.75;7.928
31.53;14.75;7.90447058823529
31.54;14.75;7.88094117647059
31.55;14.75;7.85741176470588
31.56;14.75;7.83388235294117
31.57;14.75;7.81035294117647
31.58;14.75;7.78682352941176
31.59;14.75;7.76329411764706
31.6;14.75;7.73976470588235
31.61;14.75;7.71623529411765
31.62;14.75;7.69270588235295
31.63;14.75;7.66917647058824
31.64;14.75;7.64564705882353
31.65;14.75;7.62211764705881
31.66;14.75;7.59858823529411
31.67;14.75;7.57505882352941
31.68;14.75;7.55152941176471
31.69;14.75;7.52799999999999
31.7;14.75;7.50447058823529
31.71;14.75;7.48094117647059
31.72;14.75;7.45741176470587
31.73;14.75;7.43388235294117
31.74;14.75;7.41035294117647
31.75;14.75;7.38682352941177
31.76;14.75;7.36329411764705
31.77;14.75;7.33976470588235
31.78;14.75;7.31623529411765
31.79;14.75;7.29270588235295
31.8;14.75;7.26917647058823
31.81;14.75;7.24564705882352
31.82;14.75;7.22211764705883
31.83;14.75;7.19858823529411
31.84;14.75;7.17505882352941
31.85;14.75;7.1515294117647
31.86;14.75;7.12800000000001
31.87;14.75;7.10447058823529
31.88;14.75;7.08094117647059
31.89;14.75;7.05741176470588
31.9;14.75;7.03388235294118
31.91;14.75;7.01035294117647
31.92;14.75;6.98682352941176
31.93;14.75;6.96329411764706
31.94;14.75;6.93976470588235
31.95;14.75;6.91623529411765
31.96;14.75;6.89270588235294
31.97;14.75;6.86917647058823
31.98;14.75;6.84564705882353
31.99;14.75;6.82211764705882
32;14.75;6.79858823529412
32.01;14.75;6.77505882352941
32.02;14.75;6.7515294117647
32.03;14.75;6.728
32.04;14.75;6.7044705882353
32.05;14.75;6.68094117647059
32.06;14.75;6.65741176470588
32.07;14.75;6.63388235294118
32.08;14.75;6.61035294117647
32.09;14.75;6.58682352941176
32.1;14.75;6.56329411764706
32.11;14.75;6.53976470588235
32.12;14.75;6.51623529411765
32.13;14.75;6.49270588235294
32.14;14.75;6.46917647058824
32.15;14.75;6.44564705882354
32.16;14.75;6.42211764705881
32.17;14.75;6.39858823529412
32.18;14.75;6.37505882352942
32.19;14.75;6.35152941176471
32.2;14.75;6.32799999999999
32.21;14.75;6.3044705882353
32.22;14.75;6.28094117647059
32.23;14.75;6.25741176470587
32.24;14.75;6.23388235294117
32.25;14.75;6.21035294117646
32.26;14.75;6.18682352941178
32.27;14.75;6.16329411764705
32.28;14.75;6.13976470588234
32.29;14.75;6.11623529411764
32.3;14.75;6.09270588235295
32.31;14.75;6.06917647058823
32.32;14.75;6.04564705882353
32.33;14.75;6.02211764705882
32.34;14.75;5.99858823529411
32.35;14.75;5.97505882352941
32.36;14.75;5.9515294117647
32.37;14.75;5.928
32.38;14.75;5.90447058823529
32.39;14.75;5.88094117647058
32.4;14.75;5.85741176470588
32.41;14.75;5.83388235294117
32.42;14.75;5.81035294117647
32.43;14.75;5.78682352941177
32.44;14.75;5.76329411764706
32.45;14.75;5.73976470588235
32.46;14.75;5.71623529411765
32.47;14.75;5.69270588235294
32.48;14.75;5.66917647058823
32.49;14.75;5.64564705882353
32.5;14.75;5.62211764705882
32.51;14.75;5.59858823529412
32.52;14.75;5.57505882352941
32.53;14.75;5.55152941176471
32.54;14.75;5.52800000000001
32.55;14.75;5.5044705882353
32.56;14.75;5.48094117647059
32.57;14.75;5.45741176470589
32.58;14.75;5.43388235294118
32.59;14.75;5.41035294117646
32.6;14.75;5.38682352941176
32.61;14.75;5.36329411764706
32.62;14.75;5.33976470588236
32.63;14.75;5.31623529411764
32.64;14.75;5.29270588235293
32.65;14.75;5.26917647058825
32.66;14.75;5.24564705882352
32.67;14.75;5.22211764705881
32.68;14.75;5.19858823529411
32.69;14.75;5.17505882352941
32.7;14.75;5.1515294117647
32.71;14.75;5.128
32.72;14.75;5.10447058823529
32.73;14.75;5.08094117647058
32.74;14.75;5.05741176470588
32.75;14.75;5.03388235294117
32.76;14.75;5.01035294117647
32.77;14.75;4.98682352941176
32.78;14.75;4.96329411764705
32.79;14.75;4.93976470588235
32.8;14.75;4.91623529411765
32.81;14.75;4.89270588235294
32.82;14.75;4.86917647058824
32.83;14.75;4.84564705882353
32.84;14.75;4.82211764705882
32.85;14.75;4.79858823529412
32.86;14.75;4.77505882352941
32.87;14.75;4.75152941176471
32.88;14.75;4.728
32.89;14.75;4.70447058823529
32.9;14.75;4.68094117647059
32.91;14.75;4.65741176470587
32.92;14.75;4.63388235294118
32.93;14.75;4.61035294117648
32.94;14.75;4.58682352941177
32.95;14.75;4.56329411764704
32.96;14.75;4.53976470588236
32.97;14.75;4.51623529411765
32.98;14.75;4.49270588235293
32.99;14.75;4.46917647058823
33;14.75;4.44564705882353
33.01;14.75;4.42211764705883
33.02;14.75;4.39858823529411
33.03;14.75;4.3750588235294
33.04;14.75;4.3515294117647
33.05;14.75;4.32800000000001
33.06;14.75;4.30447058823528
33.07;14.75;4.28094117647058
33.08;14.75;4.25741176470588
33.09;14.75;4.23388235294117
33.1;14.75;4.21035294117647
33.11;14.75;4.18682352941176
33.12;14.75;4.16329411764706
33.13;14.75;4.13976470588235
33.14;14.75;4.11623529411764
33.15;14.75;4.09270588235294
33.16;14.75;4.06917647058823
33.17;14.75;4.04564705882352
33.18;14.75;4.02211764705882
33.19;14.75;3.99858823529412
33.2;14.75;3.97505882352941
33.21;14.75;3.9515294117647
33.22;14.75;3.928
33.23;14.75;3.90447058823529
33.24;14.75;3.88094117647059
33.25;14.75;3.85741176470588
33.26;14.75;3.83388235294118
33.27;14.75;3.81035294117647
33.28;14.75;3.78682352941176
33.29;14.75;3.76329411764706
33.3;14.75;3.73976470588236
33.31;14.75;3.71623529411764
33.32;14.75;3.69270588235294
33.33;14.75;3.66917647058824
33.34;14.75;3.64564705882352
33.35;14.75;3.62211764705883
33.36;14.75;3.59858823529412
33.37;14.75;3.57505882352942
33.38;14.75;3.5515294117647
33.39;14.75;3.52799999999999
33.4;14.75;3.5044705882353
33.41;14.75;3.48094117647058
33.42;14.75;3.45741176470588
33.43;14.75;3.43388235294117
33.44;14.75;3.41035294117648
33.45;14.75;3.38682352941176
33.46;14.75;3.36329411764705
33.47;14.75;3.33976470588235
33.48;14.75;3.31623529411763
33.49;14.75;3.29270588235293
33.5;14.75;3.26917647058823
33.51;14.75;3.24564705882353
33.52;14.75;3.22211764705882
33.53;14.75;3.19858823529411
33.54;14.75;3.17505882352941
33.55;14.75;3.15152941176471
33.56;14.75;3.12799999999999
33.57;14.75;3.10447058823529
33.58;14.75;3.08094117647059
33.59;14.75;3.05741176470587
33.6;14.75;3.03388235294117
33.61;14.75;3.01035294117647
33.62;14.75;2.98682352941177
33.63;14.75;2.96329411764706
33.64;14.75;2.93976470588235
33.65;14.75;2.91623529411765
33.66;14.75;2.89270588235294
33.67;14.75;2.86917647058823
33.68;14.75;2.84564705882353
33.69;14.75;2.82211764705883
33.7;14.75;2.79858823529411
33.71;14.75;2.77505882352941
33.72;14.75;2.75152941176471
33.73;14.75;2.72799999999999
33.74;14.75;2.70447058823528
33.75;14.75;2.68094117647059
33.76;14.75;2.65741176470589
33.77;14.75;2.63388235294116
33.78;14.75;2.61035294117646
33.79;14.75;2.58682352941177
33.8;14.75;2.56329411764707
33.81;14.75;2.53976470588235
33.82;14.75;2.51623529411764
33.83;14.75;2.49270588235294
33.84;14.75;2.46917647058823
33.85;14.75;2.44564705882352
33.86;14.75;2.42211764705882
33.87;14.75;2.39858823529412
33.88;14.75;2.3750588235294
33.89;14.75;2.3515294117647
33.9;14.75;2.328
33.91;14.75;2.30447058823529
33.92;14.75;2.28094117647059
33.93;14.75;2.25741176470588
33.94;14.75;2.23388235294118
33.95;14.75;2.21035294117647
33.96;14.75;2.18682352941176
33.97;14.75;2.16329411764706
33.98;14.75;2.13976470588235
33.99;14.75;2.11623529411764
34;14.75;2.09270588235294
34.01;14.75;2.06917647058824
34.02;14.75;2.04564705882353
34.03;14.75;2.02211764705882
34.04;14.75;1.99858823529412
34.05;14.75;1.97505882352942
34.06;14.75;1.9515294117647
34.07;14.75;1.928
34.08;14.75;1.9044705882353
34.09;14.75;1.88094117647058
34.1;14.75;1.85741176470588
34.11;14.75;1.83388235294118
34.12;14.75;1.81035294117648
34.13;14.75;1.78682352941175
34.14;14.75;1.76329411764706
34.15;14.75;1.73976470588236
34.16;14.75;1.71623529411763
34.17;14.75;1.69270588235293
34.18;14.75;1.66917647058823
34.19;14.75;1.64564705882354
34.2;14.75;1.62211764705882
34.21;14.75;1.59858823529411
34.22;14.75;1.57505882352941
34.23;14.75;1.5515294117647
34.24;14.75;1.52799999999999
34.25;14.75;1.50447058823529
34.26;14.75;1.48094117647059
34.27;14.75;1.45741176470587
34.28;14.75;1.43388235294117
34.29;14.75;1.41035294117647
34.3;14.75;1.38682352941176
34.31;14.75;1.36329411764705
34.32;14.75;1.33976470588235
34.33;14.75;1.31623529411765
34.34;14.75;1.29270588235294
34.35;14.75;1.26917647058823
34.36;14.75;1.24564705882353
34.37;14.75;1.22211764705883
34.38;14.75;1.19858823529411
34.39;14.75;1.17505882352941
34.4;14.75;1.15152941176471
34.41;14.75;1.12799999999999
34.42;14.75;1.10447058823529
34.43;14.75;1.08094117647059
34.44;14.75;1.05741176470589
34.45;14.75;1.03388235294118
34.46;14.75;1.01035294117647
34.47;14.75;0.986823529411771
34.48;14.75;0.963294117647046
34.49;14.75;0.939764705882353
34.5;14.75;0.916235294117651
34.51;14.75;0.892705882352948
34.52;14.75;0.869176470588224
34.53;14.75;0.845647058823522
34.54;14.75;0.822117647058828
34.55;14.75;0.798588235294104
34.56;14.75;0.775058823529402
34.57;14.75;0.751529411764699
34.58;14.75;0.72800000000001
34.59;14.75;0.704470588235282
34.6;14.75;0.680941176470579
34.61;14.75;0.657411764705877
34.62;14.75;0.633882352941175
34.63;14.75;0.610352941176464
34.64;14.75;0.586823529411761
34.65;14.75;0.563294117647059
34.66;14.75;0.539764705882344
34.67;14.75;0.516235294117641
34.68;14.75;0.492705882352939
34.69;14.75;0.469176470588237
34.7;14.75;0.445647058823521
34.71;14.75;0.422117647058819
34.72;14.75;0.398588235294117
34.73;14.75;0.375058823529406
34.74;14.75;0.351529411764703
34.75;14.75;0.328000000000001
34.76;14.75;0.304470588235299
34.77;14.75;0.280941176470583
34.78;14.75;0.257411764705881
34.79;14.75;0.233882352941179
34.8;14.75;0.210352941176463
34.81;14.75;0.186823529411761
34.82;14.75;0.163294117647059
34.83;14.75;0.139764705882357
34.84;14.75;0.116235294117645
34.85;14.75;0.0927058823529432
34.86;14.75;0.0691764705882409
34.87;14.75;0.0456470588235387
34.88;14.75;0.0221176470588098
34.89;14.75;-0.00141176470587911
34.9;14.75;-0.0249411764705814
34.91;14.75;-0.0484705882353058
34.92;14.75;-0.0720000000000081
34.93;14.75;-0.0955294117647014
34.94;14.75;-0.119058823529404
34.95;14.75;-0.142588235294128
34.96;14.75;-0.16611764705883
34.97;14.75;-0.189647058823533
34.98;14.75;-0.213176470588248
34.99;14.75;-0.23670588235295
35;14.75;-0.260235294117653
35.01;14.75;-0.283764705882355
35.02;14.75;-0.307294117647066
35.03;14.75;-0.330823529411768
35.04;14.75;-0.354352941176471
35.05;14.75;-0.377882352941186
35.06;14.75;-0.401411764705888
35.07;14.75;-0.424941176470591
35.08;14.75;-0.448470588235293
35.09;14.75;-0.472000000000008
35.1;14.75;-0.495529411764711
35.11;14.75;-0.519058823529413
35.12;14.75;-0.542588235294115
35.13;14.75;-0.566117647058826
35.14;14.75;-0.589647058823529
35.15;14.75;-0.613176470588235
35.16;14.75;-0.636705882352946
35.17;14.75;-0.660235294117649
35.18;14.75;-0.683764705882351
35.19;14.75;-0.707294117647053
35.2;14.75;-0.730823529411769
35.21;14.75;-0.754352941176471
35.22;14.75;-0.777882352941173
35.23;14.75;-0.801411764705898
35.24;14.75;-0.824941176470591
35.25;14.75;-0.848470588235293
35.26;14.75;-0.871999999999995
35.27;14.75;-0.89552941176472
35.28;14.75;-0.919058823529409
35.29;14.75;-0.942588235294111
35.3;14.75;-0.966117647058836
35.31;14.75;-0.989647058823538
35.32;14.75;-1.01317647058824
35.33;14.75;-1.03670588235295
35.34;14.75;-1.06023529411767
35.35;14.75;-1.08376470588236
35.36;14.75;-1.10729411764706
35.37;14.75;-1.13082352941176
35.38;14.75;-1.15435294117649
35.39;14.75;-1.17788235294118
35.4;14.75;-1.20141176470588
35.41;14.75;-1.22494117647061
35.42;14.75;-1.24847058823531
35.43;14.75;-1.27200000000001
35.44;14.75;-1.29552941176471
35.45;14.75;-1.31905882352943
35.46;14.75;-1.34258823529413
35.47;14.75;-1.36611764705884
35.48;14.75;-1.38964705882355
35.49;14.75;-1.41317647058825
35.5;14.75;-1.43670588235295
35.51;14.75;-1.46023529411766
35.52;14.75;-1.48376470588237
35.53;14.75;-1.50729411764707
35.54;14.75;-1.53082352941177
35.55;14.75;-1.55435294117649
35.56;14.75;-1.57788235294119
35.57;14.75;-1.60141176470589
35.58;14.75;-1.6249411764706
35.59;14.75;-1.64847058823531
35.6;14.75;-1.67200000000001
35.61;14.75;-1.69552941176472
35.62;14.75;-1.71905882352942
35.63;14.75;-1.74258823529413
35.64;14.75;-1.76611764705883
35.65;14.75;-1.78964705882353
35.66;14.75;-1.81317647058825
35.67;14.75;-1.83670588235295
35.68;14.75;-1.86023529411765
35.69;14.75;-1.88376470588236
35.7;14.75;-1.90729411764707
35.71;14.75;-1.93082352941177
35.72;14.75;-1.95435294117648
35.73;14.75;-1.9778823529412
35.74;14.75;-2.00141176470589
35.75;14.75;-2.02494117647059
35.76;14.75;-2.04847058823529
35.77;14.75;-2.07200000000002
35.78;14.75;-2.09552941176473
35.79;14.75;-2.11905882352941
35.8;14.75;-2.14258823529414
35.81;14.75;-2.16611764705884
35.82;14.75;-2.18964705882354
35.83;14.75;-2.21317647058824
35.84;14.75;-2.23670588235296
35.85;14.75;-2.26023529411766
35.86;14.75;-2.28376470588237
35.87;14.75;-2.30729411764705
35.88;14.75;-2.33082352941178
35.89;14.75;-2.35435294117649
35.9;14.75;-2.37788235294119
35.91;14.75;-2.4014117647059
35.92;14.75;-2.4249411764706
35.93;14.75;-2.4484705882353
35.94;14.75;-2.47200000000001
35.95;14.75;-2.49552941176472
35.96;14.75;-2.51905882352942
35.97;14.75;-2.54258823529413
35.98;14.75;-2.56611764705884
35.99;14.75;-2.58964705882354
36;14.75;-2.61317647058825
36.01;14.75;-2.63670588235295
36.02;14.75;-2.66023529411766
36.03;14.75;-2.68376470588236
36.04;14.75;-2.70729411764706
36.05;14.75;-2.73082352941178
36.06;14.75;-2.75435294117648
36.07;14.75;-2.77788235294118
36.08;14.75;-2.80141176470589
36.09;14.75;-2.8249411764706
36.1;14.75;-2.8484705882353
36.11;14.75;-2.87200000000001
36.12;14.75;-2.89552941176471
36.13;14.75;-2.91905882352943
36.14;14.75;-2.94258823529412
36.15;14.75;-2.96611764705882
36.16;14.75;-2.98964705882355
36.17;14.75;-3.01317647058826
36.18;14.75;-3.03670588235294
36.19;14.75;-3.06023529411765
36.2;14.75;-3.08376470588237
36.21;14.75;-3.10729411764707
36.22;14.75;-3.13082352941178
36.23;14.75;-3.15435294117649
36.24;14.75;-3.17788235294119
36.25;14.75;-3.2014117647059
36.26;14.75;-3.2249411764706
36.27;14.75;-3.24847058823531
36.28;14.75;-3.27200000000002
36.29;14.75;-3.29552941176472
36.3;14.75;-3.31905882352943
36.31;14.75;-3.34258823529413
36.32;14.75;-3.36611764705883
36.33;14.75;-3.38964705882354
36.34;14.75;-3.41317647058825
36.35;14.75;-3.43670588235295
36.36;14.75;-3.46023529411766
36.37;14.75;-3.48376470588236
36.38;14.75;-3.50729411764707
36.39;14.75;-3.53082352941178
36.4;14.75;-3.55435294117648
36.41;14.75;-3.57788235294119
36.42;14.75;-3.60141176470589
36.43;14.75;-3.6249411764706
36.44;14.75;-3.6484705882353
36.45;14.75;-3.67200000000001
36.46;14.75;-3.69552941176471
36.47;14.75;-3.71905882352941
36.48;14.75;-3.74258823529414
36.49;14.75;-3.76611764705883
36.5;14.75;-3.78964705882354
36.51;14.75;-3.81317647058824
36.52;14.75;-3.83670588235296
36.53;14.75;-3.86023529411766
36.54;14.75;-3.88376470588236
36.55;14.75;-3.90729411764708
36.56;14.75;-3.93082352941178
36.57;14.75;-3.95435294117649
36.58;14.75;-3.97788235294118
36.59;14.75;-4.0014117647059
36.6;14.75;-4.0249411764706
36.61;14.75;-4.04847058823531
36.62;14.75;-4.072
36.63;14.75;-4.09552941176472
36.64;14.75;-4.11905882352942
36.65;14.75;-4.14258823529413
36.66;14.75;-4.16611764705884
36.67;14.75;-4.18964705882355
36.68;14.75;-4.21317647058825
36.69;14.75;-4.23670588235295
36.7;14.75;-4.26023529411767
36.71;14.75;-4.28376470588237
36.72;14.75;-4.30729411764707
36.73;14.75;-4.33082352941178
36.74;14.75;-4.35435294117648
36.75;14.75;-4.37788235294118
36.76;14.75;-4.40141176470589
36.77;14.75;-4.4249411764706
36.78;14.75;-4.44847058823531
36.79;14.75;-4.47200000000001
36.8;14.75;-4.49552941176472
36.81;14.75;-4.51905882352943
36.82;14.75;-4.54258823529413
36.83;14.75;-4.56611764705883
36.84;14.75;-4.58964705882354
36.85;14.75;-4.61317647058824
36.86;14.75;-4.63670588235294
36.87;14.75;-4.66023529411765
36.88;14.75;-4.68376470588236
36.89;14.75;-4.70729411764707
36.9;14.75;-4.73082352941177
36.91;14.75;-4.75435294117649
36.92;14.75;-4.77788235294119
36.93;14.75;-4.80141176470589
36.94;14.75;-4.82494117647059
36.95;14.75;-4.84847058823531
36.96;14.75;-4.87200000000002
36.97;14.75;-4.8955294117647
36.98;14.75;-4.91905882352944
36.99;14.75;-4.94258823529414
37;14.75;-4.96611764705884
37.01;14.75;-4.98964705882353
37.02;14.75;-5.01317647058825
37.03;14.75;-5.03670588235295
37.04;14.75;-5.06023529411766
37.05;14.75;-5.08376470588237
37.06;14.75;-5.10729411764707
37.07;14.75;-5.13082352941178
37.08;14.75;-5.15435294117648
37.09;14.75;-5.1778823529412
37.1;14.75;-5.2014117647059
37.11;14.75;-5.2249411764706
37.12;14.75;-5.2484705882353
37.13;14.75;-5.27200000000001
37.14;14.75;-5.29552941176471
37.15;14.75;-5.31905882352942
37.16;14.75;-5.34258823529413
37.17;14.75;-5.36611764705883
37.18;14.75;-5.38964705882354
37.19;14.75;-5.41317647058824
37.2;14.75;-5.43670588235296
37.21;14.75;-5.46023529411766
37.22;14.75;-5.48376470588236
37.23;14.75;-5.50729411764707
37.24;14.75;-5.53082352941177
37.25;14.75;-5.55435294117647
37.26;14.75;-5.57788235294118
37.27;14.75;-5.60141176470591
37.28;14.75;-5.6249411764706
37.29;14.75;-5.6484705882353
37.3;14.75;-5.672
37.31;14.75;-5.64847058823527
37.32;14.75;-5.62494117647058
37.33;14.75;-5.60141176470588
37.34;14.75;-5.57788235294116
37.35;14.75;-5.55435294117645
37.36;14.75;-5.53082352941176
37.37;14.75;-5.50729411764706
37.38;14.75;-5.48376470588234
37.39;14.75;-5.46023529411763
37.4;14.75;-5.43670588235293
37.41;-5.35;-5.41317647058822
37.42;-5.35;-5.38964705882351
37.43;-5.35;-5.36611764705881
37.44;-5.35;-5.34258823529411
37.45;-5.35;-5.31905882352939
37.46;-5.35;-5.29552941176469
37.47;-5.35;-5.27199999999999
37.48;-5.35;-5.24847058823528
37.49;-5.35;-5.22494117647058
37.5;-5.35;-5.20141176470587
37.51;-5.35;-5.17788235294117
37.52;-5.35;-5.15435294117646
37.53;-5.35;-5.13082352941175
37.54;-5.35;-5.10729411764705
37.55;-5.35;-5.08376470588234
37.56;-5.35;-5.06023529411763
37.57;-5.35;-5.03670588235293
37.58;-5.35;-5.01317647058823
37.59;-5.35;-4.98964705882352
37.6;-5.35;-4.96611764705881
37.61;-5.35;-4.94258823529411
37.62;-5.35;-4.91905882352941
37.63;-5.35;-4.8955294117647
37.64;-5.35;-4.87199999999999
37.65;-5.35;-4.84847058823529
37.66;-5.35;-4.82494117647057
37.67;-5.35;-4.80141176470587
37.68;-5.35;-4.77788235294117
37.69;-5.35;-4.75435294117647
37.7;-5.35;-4.73082352941174
37.71;-5.35;-4.70729411764705
37.72;-5.35;-4.68376470588235
37.73;-5.35;-4.66023529411763
37.74;-5.35;-4.63670588235292
37.75;-5.35;-4.61317647058822
37.76;-5.35;-4.58964705882353
37.77;-5.35;-4.56611764705881
37.78;-5.35;-4.5425882352941
37.79;-5.35;-4.5190588235294
37.8;-5.35;-4.49552941176469
37.81;-5.35;-4.47199999999998
37.82;-5.35;-4.44847058823528
37.83;-5.35;-4.42494117647058
37.84;-5.35;-4.40141176470587
37.85;-5.35;-4.37788235294116
37.86;-5.35;-4.35435294117646
37.87;-5.35;-4.33082352941176
37.88;-5.35;-4.30729411764704
37.89;-5.35;-4.28376470588234
37.9;-5.35;-4.26023529411764
37.91;-5.35;-4.23670588235292
37.92;-5.35;-4.21317647058822
37.93;-5.35;-4.18964705882352
37.94;-5.35;-4.16611764705882
37.95;-5.35;-4.14258823529411
37.96;-5.35;-4.1190588235294
37.97;-5.35;-4.0955294117647
37.98;-5.35;-4.07199999999999
37.99;-5.35;-4.04847058823528
38;-5.35;-4.02494117647058
38.01;-5.35;-4.00141176470588
38.02;-5.35;-3.97788235294116
38.03;-5.35;-3.95435294117646
38.04;-5.35;-3.93082352941176
38.05;-5.35;-3.90729411764703
38.06;-5.35;-3.88376470588233
38.07;-5.35;-3.86023529411764
38.08;-5.35;-3.83670588235294
38.09;-5.35;-3.81317647058821
38.1;-5.35;-3.78964705882351
38.11;-5.35;-3.76611764705882
38.12;-5.35;-3.74258823529412
38.13;-5.35;-3.71905882352939
38.14;-5.35;-3.69552941176469
38.15;-5.35;-3.672
38.16;-5.35;-3.64847058823527
38.17;-5.35;-3.62494117647057
38.18;-5.35;-3.60141176470587
38.19;-5.35;-3.57788235294117
38.2;-5.35;-3.55435294117645
38.21;-5.35;-3.53082352941175
38.22;-5.35;-3.50729411764705
38.23;-5.35;-3.48376470588234
38.24;-5.35;-3.46023529411763
38.25;-5.35;-3.43670588235293
38.26;-5.35;-3.41317647058823
38.27;-5.35;-3.38964705882351
38.28;-5.35;-3.36611764705881
38.29;-5.35;-3.34258823529411
38.3;-5.35;-3.31905882352939
38.31;-5.35;-3.29552941176469
38.32;-5.35;-3.27199999999999
38.33;-5.35;-3.24847058823529
38.34;-5.35;-3.22494117647057
38.35;-5.35;-3.20141176470587
38.36;-5.35;-3.17788235294117
38.37;-5.35;-3.15435294117647
38.38;-5.35;-3.13082352941175
38.39;-5.35;-3.10729411764705
38.4;-5.35;-3.08376470588235
38.41;-5.35;-3.06023529411762
38.42;-5.35;-3.03670588235293
38.43;-5.35;-3.01317647058823
38.44;-5.35;-2.98964705882353
38.45;-5.35;-2.9661176470588
38.46;-5.35;-2.94258823529411
38.47;-5.35;-2.91905882352941
38.48;-5.35;-2.89552941176468
38.49;-5.35;-2.87199999999998
38.5;-5.35;-2.84847058823529
38.51;-5.35;-2.82494117647059
38.52;-5.35;-2.80141176470586
38.53;-5.35;-2.77788235294116
38.54;-5.35;-2.75435294117646
38.55;-5.35;-2.73082352941174
38.56;-5.35;-2.70729411764704
38.57;-5.35;-2.68376470588234
38.58;-5.35;-2.66023529411764
38.59;-5.35;-2.63670588235292
38.6;-5.35;-2.61317647058822
38.61;-5.35;-2.58964705882352
38.62;-5.35;-2.56611764705882
38.63;-5.35;-2.5425882352941
38.64;-5.35;-2.5190588235294
38.65;-5.35;-2.4955294117647
38.66;-5.35;-2.47199999999998
38.67;-5.35;-2.44847058823528
38.68;-5.35;-2.42494117647058
38.69;-5.35;-2.40141176470588
38.7;-5.35;-2.37788235294116
38.71;-5.35;-2.35435294117646
38.72;-5.35;-2.33082352941176
38.73;-5.35;-2.30729411764704
38.74;-5.35;-2.28376470588234
38.75;-5.35;-2.26023529411764
38.76;-5.35;-2.23670588235294
38.77;-5.35;-2.21317647058822
38.78;-5.35;-2.18964705882352
38.79;-5.35;-2.16611764705882
38.8;-5.35;-2.14258823529409
38.81;-5.35;-2.1190588235294
38.82;-5.35;-2.0955294117647
38.83;-5.35;-2.072
38.84;-5.35;-2.04847058823527
38.85;-5.35;-2.02494117647058
38.86;-5.35;-2.00141176470588
38.87;-5.35;-1.97788235294118
38.88;-5.35;-1.95435294117645
38.89;-5.35;-1.93082352941175
38.9;-5.35;-1.90729411764706
38.91;-5.35;-1.88376470588233
38.92;-5.35;-1.86023529411763
38.93;-5.35;-1.83670588235293
38.94;-5.35;-1.81317647058824
38.95;-5.35;-1.78964705882351
38.96;-5.35;-1.76611764705881
38.97;-5.35;-1.74258823529411
38.98;-5.35;-1.71905882352939
38.99;-5.35;-1.69552941176469
39;-5.35;-1.67199999999999
39.01;-5.35;-1.64847058823529
39.02;-5.35;-1.62494117647057
39.03;-5.35;-1.60141176470587
39.04;-5.35;-1.57788235294117
39.05;-5.35;-1.55435294117645
39.06;-5.35;-1.53082352941175
39.07;-5.35;-1.50729411764705
39.08;-5.35;-1.48376470588235
39.09;-5.35;-1.46023529411763
39.1;-5.35;-1.43670588235293
39.11;-5.35;-1.41317647058823
39.12;-5.35;-1.38964705882352
39.13;-5.35;-1.36611764705881
39.14;-5.35;-1.34258823529411
39.15;-5.35;-1.31905882352941
39.16;-5.35;-1.29552941176469
39.17;-5.35;-1.27199999999999
39.18;-5.35;-1.24847058823529
39.19;-5.35;-1.22494117647059
39.2;-5.35;-1.20141176470587
39.21;-5.35;-1.17788235294117
39.22;-5.35;-1.15435294117647
39.23;-5.35;-1.13082352941174
39.24;-5.35;-1.10729411764704
39.25;-5.35;-1.08376470588235
39.26;-5.35;-1.06023529411765
39.27;-5.35;-1.03670588235292
39.28;-5.35;-1.01317647058822
39.29;-5.35;-0.989647058823528
39.3;-5.35;-0.966117647058803
39.31;-5.35;-0.9425882352941
39.32;-5.35;-0.919058823529398
39.33;-5.35;-0.895529411764696
39.34;-5.35;-0.871999999999982
39.35;-5.35;-0.84847058823528
39.36;-5.35;-0.824941176470577
39.37;-5.35;-0.801411764705874
39.38;-5.35;-0.77788235294116
39.39;-5.35;-0.754352941176458
39.4;-5.35;-0.730823529411755
39.41;-5.35;-0.707294117647042
39.42;-5.35;-0.68376470588234
39.43;-5.35;-0.660235294117638
39.44;-5.35;-0.636705882352934
39.45;-5.35;-0.613176470588221
39.46;-5.35;-0.589647058823519
39.47;-5.35;-0.566117647058817
39.48;-5.35;-0.542588235294102
39.49;-5.35;-0.5190588235294
39.5;-5.35;-0.495529411764697
39.51;-5.35;-0.471999999999995
39.52;-5.35;-0.448470588235282
39.53;-5.35;-0.424941176470578
39.54;-5.35;-0.401411764705876
39.55;-5.35;-0.377882352941151
39.56;-5.35;-0.354352941176461
39.57;-5.35;-0.330823529411759
39.58;-5.35;-0.307294117647054
39.59;-5.35;-0.283764705882331
39.6;-5.35;-0.260235294117639
39.61;-5.35;-0.236705882352937
39.62;-5.35;-0.213176470588235
39.63;-5.35;-0.18964705882351
39.64;-5.35;-0.166117647058818
39.65;-5.35;-0.142588235294116
39.66;-5.35;-0.11905882352939
39.67;-5.35;-0.0955294117646881
39.68;-5.35;-0.0719999999999859
39.69;-5.35;-0.0484705882352943
39.7;-5.35;-0.0249411764705707
39.71;-5.35;-0.00141176470586668
39.72;-5.35;0.0221176470588356
39.73;-5.35;0.0456470588235485
39.74;-5.35;0.0691764705882507
39.75;-5.35;0.092705882352953
39.76;-5.35;0.116235294117657
39.77;-5.35;0.13976470588237
39.78;-5.35;0.163294117647072
39.79;-5.35;0.186823529411774
39.8;-5.35;0.210352941176489
39.81;-5.35;0.233882352941191
39.82;-5.35;0.257411764705894
39.83;-5.35;0.280941176470596
39.84;-5.35;0.304470588235309
39.85;-5.35;0.328000000000012
39.86;-5.35;0.351529411764715
39.87;-5.35;0.375058823529417
39.88;-5.35;0.39858823529413
39.89;-5.35;0.422117647058832
39.9;-5.35;0.445647058823535
39.91;-5.35;0.469176470588249
39.92;-5.35;0.492705882352952
39.93;-5.35;0.516235294117654
39.94;-5.35;0.539764705882356
39.95;-5.35;0.56329411764707
39.96;-5.35;0.586823529411773
39.97;-5.35;0.610352941176475
39.98;-5.35;0.633882352941201
39.99;-5.35;0.65741176470589
40;-5.35;0.680941176470593
40.01;-5.35;0.704470588235296
40.02;-5.35;0.72800000000002
40.03;-5.35;0.751529411764724
40.04;-5.35;0.775058823529414
40.05;-5.35;0.798588235294139
40.06;-5.35;0.822117647058842
40.07;-5.35;0.845647058823544
40.08;-5.35;0.869176470588235
40.09;-5.35;0.892705882352961
40.1;-5.35;0.916235294117663
40.11;-5.35;0.939764705882365
40.12;-5.35;0.963294117647068
40.13;-5.35;0.986823529411782
40.14;-5.35;1.01035294117648
40.15;-5.35;1.03388235294119
40.16;-5.35;1.0574117647059
40.17;-5.35;1.0809411764706
40.18;-5.35;1.1044705882353
40.19;-5.35;1.12800000000001
40.2;-5.35;1.15152941176472
40.21;-5.35;1.17505882352942
40.22;-5.35;1.19858823529413
40.23;-5.35;1.22211764705884
40.24;-5.35;1.24564705882354
40.25;-5.35;1.26917647058824
40.26;-5.35;1.29270588235295
40.27;-5.35;1.31623529411766
40.28;-5.35;1.33976470588236
40.29;-5.35;1.36329411764707
40.3;-5.35;1.38682352941178
40.31;-5.35;1.41035294117648
40.32;-5.35;1.43388235294118
40.33;-5.35;1.45741176470589
40.34;-5.35;1.4809411764706
40.35;-5.35;1.5044705882353
40.36;-5.35;1.528
40.37;-5.35;1.55152941176471
40.38;-5.35;1.57505882352943
40.39;-5.35;1.59858823529412
40.4;-5.35;1.62211764705883
40.41;-5.35;1.64564705882355
40.42;-5.35;1.66917647058825
40.43;-5.35;1.69270588235294
40.44;-5.35;1.71623529411765
40.45;-5.35;1.73976470588237
40.46;-5.35;1.76329411764707
40.47;-5.35;1.78682352941178
40.48;-5.35;1.81035294117649
40.49;-5.35;1.83388235294119
40.5;-5.35;1.8574117647059
40.51;-5.35;1.8809411764706
40.52;-5.35;1.90447058823531
40.53;-5.35;1.92800000000001
40.54;-5.35;1.95152941176472
40.55;-5.35;1.97505882352943
40.56;-5.35;1.99858823529413
40.57;-5.35;2.02211764705883
40.58;-5.35;2.04564705882354
40.59;-5.35;2.06917647058825
40.6;-5.35;2.09270588235295
40.61;-5.35;2.11623529411766
40.62;-5.35;2.13976470588236
40.63;-5.35;2.16329411764707
40.64;-5.35;2.18682352941178
40.65;-5.35;2.21035294117648
40.66;-5.35;2.23388235294119
40.67;-5.35;2.25741176470589
40.68;-5.35;2.28094117647059
40.69;-5.35;2.3044705882353
40.7;-5.35;2.32800000000001
40.71;-5.35;2.35152941176471
40.72;-5.35;2.37505882352942
40.73;-5.35;2.39858823529414
40.74;-5.35;2.42211764705883
40.75;-5.35;2.44564705882354
40.76;-5.35;2.46917647058824
40.77;-5.35;2.49270588235296
40.78;-5.35;2.51623529411765
40.79;-5.35;2.53976470588236
40.8;-5.35;2.56329411764708
40.81;-5.35;2.58682352941178
40.82;-5.35;2.61035294117649
40.83;-5.35;2.63388235294118
40.84;-5.35;2.6574117647059
40.85;-5.35;2.6809411764706
40.86;-5.35;2.70447058823531
40.87;-5.35;2.728
40.88;-5.35;2.75152941176472
40.89;-5.35;2.77505882352943
40.9;-5.35;2.79858823529413
40.91;-5.35;2.82211764705884
40.92;-5.35;2.84564705882354
40.93;-5.35;2.86917647058825
40.94;-5.35;2.89270588235295
40.95;-5.35;2.91623529411766
40.96;-5.35;2.93976470588237
40.97;-5.35;2.96329411764707
40.98;-5.35;2.98682352941178
40.99;-5.35;3.01035294117648
41;-5.35;3.03388235294119
41.01;-5.35;3.05741176470589
41.02;-5.35;3.0809411764706
41.03;-5.35;3.1044705882353
41.04;-5.35;3.12800000000001
41.05;-5.35;3.15152941176472
41.06;-5.35;3.17505882352942
41.07;-5.35;3.19858823529413
41.08;-5.35;3.22211764705883
41.09;-5.35;3.24564705882354
41.1;-5.35;3.26917647058824
41.11;-5.35;3.29270588235295
41.12;-5.35;3.31623529411765
41.13;-5.35;3.33976470588236
41.14;-5.35;3.36329411764707
41.15;-5.35;3.38682352941177
41.16;-5.35;3.41035294117649
41.17;-5.35;3.4338823529412
41.18;-5.35;3.45741176470589
41.19;-5.35;3.48094117647059
41.2;-5.35;3.50447058823531
41.21;-5.35;3.52800000000002
41.22;-5.35;3.55152941176471
41.23;-5.35;3.57505882352943
41.24;-5.35;3.59858823529414
41.25;-5.35;3.62211764705884
41.26;-5.35;3.64564705882354
41.27;-5.35;3.66917647058825
41.28;-5.35;3.69270588235296
41.29;-5.35;3.71623529411766
41.3;-5.35;3.73976470588237
41.31;-5.35;3.76329411764707
41.32;-5.35;3.78682352941178
41.33;-5.35;3.81035294117648
41.34;-5.35;3.83388235294119
41.35;-5.35;3.8574117647059
41.36;-5.35;3.8809411764706
41.37;-5.35;3.9044705882353
41.38;-5.35;3.92800000000001
41.39;-5.35;3.95152941176472
41.4;-5.35;3.97505882352942
41.41;-5.35;3.99858823529413
41.42;-5.35;4.02211764705884
41.43;-5.35;4.04564705882354
41.44;-5.35;4.06917647058824
41.45;-5.35;4.09270588235295
41.46;-5.35;4.11623529411766
41.47;-5.35;4.13976470588236
41.48;-5.35;4.16329411764707
41.49;-5.35;4.18682352941177
41.5;-5.35;4.21035294117648
41.51;-5.35;4.23388235294118
41.52;-5.35;4.25741176470591
41.53;-5.35;4.2809411764706
41.54;-5.35;4.3044705882353
41.55;-5.35;4.32800000000002
41.56;-5.35;4.35152941176472
41.57;-5.35;4.37505882352942
41.58;-5.35;4.39858823529412
41.59;-5.35;4.42211764705884
41.6;-5.35;4.44564705882355
41.61;-5.35;4.46917647058825
41.62;-5.35;4.49270588235294
41.63;-5.35;4.51623529411767
41.64;-5.35;4.53976470588237
41.65;-5.35;4.56329411764707
41.66;-5.35;4.58682352941178
41.67;-5.35;4.61035294117649
41.68;-5.35;4.63388235294119
41.69;-5.35;4.65741176470589
41.7;-5.35;4.68094117647061
41.71;-5.35;4.70447058823531
41.72;-5.35;4.72800000000001
41.73;-5.35;4.75152941176472
41.74;-5.35;4.77505882352943
41.75;-5.35;4.79858823529413
41.76;-5.35;4.82211764705883
41.77;-5.35;4.84564705882354
41.78;-5.35;4.86917647058825
41.79;-5.35;4.89270588235295
41.8;-5.35;4.91623529411766
41.81;-5.35;4.93976470588237
41.82;-5.35;4.96329411764707
41.83;-5.35;4.98682352941177
41.84;-5.35;5.01035294117648
41.85;-5.35;5.03388235294119
41.86;-5.35;5.05741176470589
41.87;-5.35;5.08094117647059
41.88;-5.35;5.1044705882353
41.89;-5.35;5.12800000000001
41.9;-5.35;5.15152941176471
41.91;-5.35;5.17505882352943
41.92;-5.35;5.19858823529413
41.93;-5.35;5.22211764705883
41.94;-5.35;5.24564705882353
41.95;-5.35;5.26917647058826
41.96;-5.35;5.29270588235296
41.97;-5.35;5.31623529411765
41.98;-5.35;5.33976470588237
41.99;-5.35;5.36329411764708
42;-5.35;5.38682352941178
42.01;-5.35;5.41035294117647
42.02;-5.35;5.4338823529412
42.03;-5.35;5.4574117647059
42.04;-5.35;5.4809411764706
42.05;-5.35;5.50447058823531
42.06;-5.35;5.52800000000002
42.07;-5.35;5.55152941176472
42.08;-5.35;5.57505882352942
42.09;-5.35;5.59858823529413
42.1;-5.35;5.62211764705884
42.11;-5.35;5.64564705882354
42.12;-5.35;5.66917647058824
42.13;-5.35;5.69270588235296
42.14;-5.35;5.71623529411766
42.15;-5.35;5.73976470588236
42.16;-5.35;5.76329411764707
42.17;-5.35;5.78682352941178
42.18;-5.35;5.81035294117648
42.19;-5.35;5.83388235294118
42.2;-5.35;5.85741176470589
42.21;-5.35;5.8809411764706
42.22;-5.35;5.9044705882353
42.23;-5.35;5.92800000000002
42.24;-5.35;5.95152941176472
42.25;-5.35;5.97505882352942
42.26;-5.35;5.99858823529412
42.27;-5.35;6.02211764705883
42.28;-5.35;6.04564705882354
42.29;-5.35;6.06917647058824
42.3;-5.35;6.09270588235296
42.31;-5.35;6.11623529411767
42.32;-5.35;6.13976470588236
42.33;-5.35;6.16329411764706
42.34;-5.35;6.18682352941179
42.35;-5.35;6.21035294117649
42.36;-5.35;6.23388235294118
42.37;-5.35;6.25741176470588
42.38;-5.35;6.28094117647061
42.39;-5.35;6.30447058823531
42.4;-5.35;6.32800000000001
42.41;-5.35;6.35152941176473
42.42;-5.35;6.37505882352943
42.43;-5.35;6.39858823529413
42.44;-5.35;6.42211764705883
42.45;-5.35;6.44564705882355
42.46;-5.35;6.46917647058825
42.47;-5.35;6.49270588235295
42.48;-5.35;6.51623529411766
42.49;-5.35;6.53976470588237
42.5;-5.35;6.56329411764707
42.51;-5.35;6.58682352941177
42.52;-5.35;6.61035294117649
42.53;-5.35;6.63388235294119
42.54;-5.35;6.65741176470589
42.55;-5.35;6.6809411764706
42.56;-5.35;6.70447058823531
42.57;-5.35;6.72800000000001
42.58;-5.35;6.75152941176471
42.59;-5.35;6.77505882352942
42.6;-5.35;6.79858823529413
42.61;-5.35;6.82211764705883
42.62;-5.35;6.84564705882353
42.63;-5.35;6.86917647058825
42.64;-5.35;6.89270588235295
42.65;-5.35;6.91623529411765
42.66;-5.35;6.93976470588238
42.67;-5.35;6.96329411764707
42.68;-5.35;6.98682352941177
42.69;-5.35;7.01035294117647
42.7;-5.35;7.0338823529412
42.71;-5.35;7.05741176470589
42.72;-5.35;7.08094117647059
42.73;-5.35;7.10447058823532
42.74;-5.35;7.12800000000002
42.75;-5.35;7.15152941176472
42.76;-5.35;7.17505882352941
42.77;-5.35;7.19858823529414
42.78;-5.35;7.22211764705884
42.79;-5.35;7.24564705882354
42.8;-5.35;7.26917647058826
42.81;-5.35;7.29270588235296
42.82;-5.35;7.31623529411766
42.83;-5.35;7.33976470588236
42.84;-5.35;7.36329411764708
42.85;-5.35;7.38682352941178
42.86;-5.35;7.41035294117648
42.87;-5.35;7.43388235294118
42.88;-5.35;7.4574117647059
42.89;-5.35;7.4809411764706
42.9;-5.35;7.5044705882353
42.91;-5.35;7.52800000000002
42.92;-5.35;7.55152941176472
42.93;-5.35;7.57505882352942
42.94;-5.35;7.59858823529412
42.95;-5.35;7.62211764705884
42.96;-5.35;7.64564705882354
42.97;-5.35;7.66917647058824
42.98;-5.35;7.69270588235296
42.99;-5.35;7.71623529411766
43;-5.35;7.73976470588236
43.01;-5.35;7.76329411764706
43.02;-5.35;7.78682352941178
43.03;-5.35;7.81035294117648
43.04;-5.35;7.83388235294118
43.05;-5.35;7.85741176470591
43.06;-5.35;7.8809411764706
43.07;-5.35;7.9044705882353
43.08;-5.35;7.928
43.09;-5.35;7.95152941176473
43.1;-5.35;7.97505882352943
43.11;-5.35;7.99858823529412
43.12;-5.35;8.02211764705882
43.13;-5.35;8.04564705882355
43.14;-5.35;8.06917647058825
43.15;-5.35;8.09270588235294
43.16;-5.35;8.11623529411767
43.17;-5.35;8.13976470588237
43.18;-5.35;8.16329411764707
43.19;-5.35;8.18682352941178
43.2;-5.35;8.21035294117649
43.21;-5.35;8.23388235294119
43.22;-5.35;8.25741176470589
43.23;-5.35;8.28094117647061
43.24;-5.35;8.30447058823531
43.25;-5.35;8.32800000000001
43.26;-5.35;8.35152941176472
43.27;-5.35;8.37505882352943
43.28;-5.35;8.39858823529413
43.29;-5.35;8.42211764705883
43.3;-5.35;8.44564705882355
43.31;-5.35;8.46917647058825
43.32;-5.35;8.49270588235295
43.33;-5.35;8.51623529411765
43.34;-5.35;8.53976470588237
43.35;-5.35;8.56329411764707
43.36;-5.35;8.58682352941177
43.37;-5.35;8.61035294117648
43.38;-5.35;8.63388235294119
43.39;-5.35;8.65741176470589
43.4;-5.35;8.68094117647059
43.41;-5.35;8.70447058823531
43.42;-5.35;8.72800000000001
43.43;-5.35;8.75152941176471
43.44;-5.35;8.77505882352942
43.45;-5.35;8.79858823529414
43.46;-5.35;8.82211764705883
43.47;-5.35;8.84564705882353
43.48;-5.35;8.86917647058826
43.49;-5.35;8.89270588235296
43.5;-5.35;8.91623529411765
43.51;-5.35;8.93976470588235
43.52;-5.35;8.96329411764708
43.53;-5.35;8.98682352941178
43.54;-5.35;9.01035294117649
43.55;-5.35;9.0338823529412
43.56;-5.35;9.0574117647059
43.57;-5.35;9.0809411764706
43.58;-5.35;9.1044705882353
43.59;-5.35;9.12800000000002
43.6;-5.35;9.15152941176472
43.61;-5.35;9.17505882352943
43.62;-5.35;9.19858823529413
43.63;-5.35;9.22211764705884
43.64;-5.35;9.24564705882354
43.65;-5.35;9.26917647058825
43.66;-5.35;9.29270588235296
43.67;-5.35;9.31623529411766
43.68;-5.35;9.33976470588236
43.69;-5.35;9.36329411764707
43.7;-5.35;9.38682352941178
43.71;-5.35;9.41035294117648
43.72;-5.35;9.43388235294119
43.73;-5.35;9.4574117647059
43.74;-5.35;9.4809411764706
43.75;-5.35;9.5044705882353
43.76;-5.35;9.52800000000001
43.77;-5.35;9.55152941176472
43.78;-5.35;9.57505882352942
43.79;-5.35;9.59858823529412
43.8;-5.35;9.62211764705885
43.81;-5.35;9.64564705882354
43.82;-5.35;9.66917647058824
43.83;-5.35;9.69270588235295
43.84;-5.35;9.71623529411767
43.85;-5.35;9.73976470588236
43.86;-5.35;9.76329411764706
43.87;-5.35;9.78682352941177
43.88;-5.35;9.81035294117649
43.89;-5.35;9.8338823529412
43.9;-5.35;9.85741176470589
43.91;-5.35;9.88094117647061
43.92;-5.35;9.90447058823531
43.93;-5.35;9.92800000000002
43.94;-5.35;9.95152941176471
43.95;-5.35;9.97505882352943
43.96;-5.35;9.99858823529413
43.97;-5.35;10.0221176470588
43.98;-5.35;10.0456470588236
43.99;-5.35;10.0691764705883
44;-5.35;10.092705882353
44.01;-5.35;10.1162352941177
44.02;-5.35;10.1397647058824
44.03;-5.35;10.1632941176471
44.04;-5.35;10.1868235294118
44.05;-5.35;10.2103529411765
44.06;-5.35;10.2338823529412
44.07;-5.35;10.2574117647059
44.08;-5.35;10.2809411764706
44.09;-5.35;10.3044705882353
44.1;-5.35;10.328
44.11;-5.35;10.3515294117647
44.12;-5.35;10.3750588235294
44.13;-5.35;10.3985882352941
44.14;-5.35;10.4221176470588
44.15;-5.35;10.4456470588235
44.16;-5.35;10.4691764705883
44.17;-5.35;10.492705882353
44.18;-5.35;10.5162352941177
44.19;-5.35;10.5397647058824
44.2;-5.35;10.5632941176471
44.21;-5.35;10.5868235294118
44.22;-5.35;10.6103529411765
44.23;-5.35;10.6338823529412
44.24;-5.35;10.6574117647059
44.25;-5.35;10.6809411764706
44.26;-5.35;10.7044705882353
44.27;-5.35;10.728
44.28;-5.35;10.7515294117647
44.29;-5.35;10.7750588235294
44.3;-5.35;10.7985882352941
44.31;-5.35;10.8221176470588
44.32;-5.35;10.8456470588235
44.33;-5.35;10.8691764705882
44.34;-5.35;10.892705882353
44.35;-5.35;10.9162352941177
44.36;-5.35;10.9397647058824
44.37;-5.35;10.9632941176471
44.38;-5.35;10.9868235294118
44.39;-5.35;11.0103529411765
44.4;-5.35;11.0338823529412
44.41;-5.35;11.0574117647059
44.42;-5.35;11.0809411764706
44.43;-5.35;11.1044705882353
44.44;-5.35;11.128
44.45;-5.35;11.1515294117647
44.46;-5.35;11.1750588235294
44.47;-5.35;11.1985882352941
44.48;-5.35;11.2221176470588
44.49;-5.35;11.2456470588235
44.5;-5.35;11.2691764705882
44.51;-5.35;11.2927058823529
44.52;-5.35;11.3162352941177
44.53;-5.35;11.3397647058824
44.54;-5.35;11.3632941176471
44.55;-5.35;11.3868235294118
44.56;-5.35;11.4103529411765
44.57;-5.35;11.4338823529412
44.58;-5.35;11.4574117647059
44.59;-5.35;11.4809411764706
44.6;-5.35;11.5044705882353
44.61;-5.35;11.528
44.62;-5.35;11.5515294117647
44.63;-5.35;11.5750588235294
44.64;-5.35;11.5985882352941
44.65;-5.35;11.6221176470588
44.66;-5.35;11.6456470588236
44.67;-5.35;11.6691764705883
44.68;-5.35;11.692705882353
44.69;-5.35;11.7162352941176
44.7;-5.35;11.7397647058824
44.71;-5.35;11.7632941176471
44.72;-5.35;11.7868235294118
44.73;-5.35;11.8103529411765
44.74;-5.35;11.8338823529412
44.75;-5.35;11.8574117647059
44.76;-5.35;11.8809411764706
44.77;-5.35;11.9044705882353
44.78;-5.35;11.928
44.79;-5.35;11.9515294117647
44.8;-5.35;11.9750588235294
44.81;-5.35;11.9985882352941
44.82;-5.35;12.0221176470588
44.83;-5.35;12.0456470588235
44.84;-5.35;12.0691764705883
44.85;-5.35;12.092705882353
44.86;-5.35;12.1162352941177
44.87;-5.35;12.1397647058824
44.88;-5.35;12.1632941176471
44.89;-5.35;12.1868235294118
44.9;-5.35;12.2103529411765
44.91;-5.35;12.2338823529412
44.92;-5.35;12.2574117647059
44.93;-5.35;12.2809411764706
44.94;-5.35;12.3044705882353
44.95;-5.35;12.328
44.96;-5.35;12.3515294117647
44.97;-5.35;12.3750588235294
44.98;-5.35;12.3985882352941
44.99;-5.35;12.4221176470588
45;-5.35;12.4456470588235
45.01;-5.35;12.4691764705882
45.02;-5.35;12.492705882353
45.03;-5.35;12.5162352941177
45.04;-5.35;12.5397647058824
45.05;-5.35;12.5632941176471
45.06;-5.35;12.5868235294118
45.07;-5.35;12.6103529411765
45.08;-5.35;12.6338823529412
45.09;-5.35;12.6574117647059
45.1;-5.35;12.6809411764706
45.11;-5.35;12.7044705882353
45.12;-5.35;12.728
45.13;-5.35;12.7515294117647
45.14;-5.35;12.7750588235294
45.15;-5.35;12.7985882352941
45.16;-5.35;12.8221176470588
45.17;-5.35;12.8456470588235
45.18;-5.35;12.8691764705882
45.19;-5.35;12.8927058823529
45.2;-5.35;12.9162352941177
45.21;-5.35;12.9397647058824
45.22;-5.35;12.9632941176471
45.23;-5.35;12.9868235294118
45.24;-5.35;13.0103529411765
45.25;-5.35;13.0338823529412
45.26;-5.35;13.0574117647059
45.27;-5.35;13.0809411764706
45.28;-5.35;13.1044705882353
45.29;-5.35;13.128
45.3;-5.35;13.1515294117647
45.31;-5.35;13.1750588235294
45.32;-5.35;13.1985882352941
45.33;-5.35;13.2221176470588
45.34;-5.35;13.2456470588235
45.35;-5.35;13.2691764705882
45.36;-5.35;13.2927058823529
45.37;-5.35;13.3162352941177
45.38;-5.35;13.3397647058824
45.39;-5.35;13.3632941176471
45.4;-5.35;13.3868235294118
45.41;-5.35;13.4103529411765
45.42;-5.35;13.4338823529412
45.43;-5.35;13.4574117647059
45.44;-5.35;13.4809411764706
45.45;-5.35;13.5044705882353
45.46;-5.35;13.528
45.47;-5.35;13.5515294117647
45.48;-5.35;13.5750588235294
45.49;-5.35;13.5985882352941
45.5;-5.35;13.6221176470588
45.51;-5.35;13.6456470588235
45.52;-5.35;13.6691764705883
45.53;-5.35;13.692705882353
45.54;-5.35;13.7162352941177
45.55;-5.35;13.7397647058824
45.56;-5.35;13.7632941176471
45.57;-5.35;13.7868235294118
45.58;-5.35;13.8103529411765
45.59;-5.35;13.8338823529412
45.6;-5.35;13.8574117647059
45.61;-5.35;13.8809411764706
45.62;-5.35;13.9044705882353
45.63;-5.35;13.928
45.64;-5.35;13.9515294117647
45.65;-5.35;13.9750588235294
45.66;-5.35;13.9985882352941
45.67;-5.35;14.0221176470588
45.68;-5.35;14.0456470588235
45.69;-5.35;14.0691764705882
45.7;-5.35;14.092705882353
45.71;-5.35;14.1162352941177
45.72;-5.35;14.1397647058824
45.73;-5.35;14.1632941176471
45.74;-5.35;14.1868235294118
45.75;-5.35;14.2103529411765
45.76;-5.35;14.2338823529412
45.77;-5.35;14.2574117647059
45.78;-5.35;14.2809411764706
45.79;-5.35;14.3044705882353
45.8;-5.35;14.328
45.81;-5.35;14.3044705882353
45.82;-5.35;14.2809411764706
45.83;-5.35;14.2574117647059
45.84;-5.35;14.2338823529412
45.85;-5.35;14.2103529411765
45.86;-5.35;14.1868235294118
45.87;-5.35;14.1632941176471
45.88;-5.35;14.1397647058823
45.89;-5.35;14.1162352941176
45.9;-5.35;14.0927058823529
45.91;14.75;14.0691764705882
45.92;14.75;14.0456470588235
45.93;14.75;14.0221176470588
45.94;14.75;13.9985882352941
45.95;14.75;13.9750588235294
45.96;14.75;13.9515294117647
45.97;14.75;13.928
45.98;14.75;13.9044705882353
45.99;14.75;13.8809411764706
46;14.75;13.8574117647059
46.01;14.75;13.8338823529412
46.02;14.75;13.8103529411765
46.03;14.75;13.7868235294118
46.04;14.75;13.7632941176471
46.05;14.75;13.7397647058823
46.06;14.75;13.7162352941176
46.07;14.75;13.6927058823529
46.08;14.75;13.6691764705882
46.09;14.75;13.6456470588235
46.1;14.75;13.6221176470588
46.11;14.75;13.5985882352941
46.12;14.75;13.5750588235294
46.13;14.75;13.5515294117647
46.14;14.75;13.528
46.15;14.75;13.5044705882353
46.16;14.75;13.4809411764706
46.17;14.75;13.4574117647059
46.18;14.75;13.4338823529412
46.19;14.75;13.4103529411765
46.2;14.75;13.3868235294117
46.21;14.75;13.363294117647
46.22;14.75;13.3397647058823
46.23;14.75;13.3162352941176
46.24;14.75;13.2927058823529
46.25;14.75;13.2691764705882
46.26;14.75;13.2456470588235
46.27;14.75;13.2221176470588
46.28;14.75;13.1985882352941
46.29;14.75;13.1750588235294
46.3;14.75;13.1515294117647
46.31;14.75;13.128
46.32;14.75;13.1044705882353
46.33;14.75;13.0809411764706
46.34;14.75;13.0574117647059
46.35;14.75;13.0338823529412
46.36;14.75;13.0103529411765
46.37;14.75;12.9868235294118
46.38;14.75;12.963294117647
46.39;14.75;12.9397647058823
46.4;14.75;12.9162352941176
46.41;14.75;12.8927058823529
46.42;14.75;12.8691764705882
46.43;14.75;12.8456470588235
46.44;14.75;12.8221176470588
46.45;14.75;12.7985882352941
46.46;14.75;12.7750588235294
46.47;14.75;12.7515294117647
46.48;14.75;12.728
46.49;14.75;12.7044705882353
46.5;14.75;12.6809411764706
46.51;14.75;12.6574117647059
46.52;14.75;12.6338823529412
46.53;14.75;12.6103529411765
46.54;14.75;12.5868235294118
46.55;14.75;12.563294117647
46.56;14.75;12.5397647058823
46.57;14.75;12.5162352941176
46.58;14.75;12.4927058823529
46.59;14.75;12.4691764705882
46.6;14.75;12.4456470588235
46.61;14.75;12.4221176470588
46.62;14.75;12.3985882352941
46.63;14.75;12.3750588235294
46.64;14.75;12.3515294117647
46.65;14.75;12.328
46.66;14.75;12.3044705882353
46.67;14.75;12.2809411764706
46.68;14.75;12.2574117647059
46.69;14.75;12.2338823529412
46.7;14.75;12.2103529411765
46.71;14.75;12.1868235294118
46.72;14.75;12.1632941176471
46.73;14.75;12.1397647058823
46.74;14.75;12.1162352941176
46.75;14.75;12.0927058823529
46.76;14.75;12.0691764705882
46.77;14.75;12.0456470588235
46.78;14.75;12.0221176470588
46.79;14.75;11.9985882352941
46.8;14.75;11.9750588235294
46.81;14.75;11.9515294117647
46.82;14.75;11.928
46.83;14.75;11.9044705882353
46.84;14.75;11.8809411764706
46.85;14.75;11.8574117647059
46.86;14.75;11.8338823529412
46.87;14.75;11.8103529411765
46.88;14.75;11.7868235294118
46.89;14.75;11.763294117647
46.9;14.75;11.7397647058823
46.91;14.75;11.7162352941176
46.92;14.75;11.6927058823529
46.93;14.75;11.6691764705882
46.94;14.75;11.6456470588235
46.95;14.75;11.6221176470588
46.96;14.75;11.5985882352941
46.97;14.75;11.5750588235294
46.98;14.75;11.5515294117647
46.99;14.75;11.528
47;14.75;11.5044705882353
47.01;14.75;11.4809411764706
47.02;14.75;11.4574117647059
47.03;14.75;11.4338823529412
47.04;14.75;11.4103529411765
47.05;14.75;11.3868235294118
47.06;14.75;11.363294117647
47.07;14.75;11.3397647058824
47.08;14.75;11.3162352941176
47.09;14.75;11.2927058823529
47.1;14.75;11.2691764705882
47.11;14.75;11.2456470588235
47.12;14.75;11.2221176470588
47.13;14.75;11.1985882352941
47.14;14.75;11.1750588235294
47.15;14.75;11.1515294117647
47.16;14.75;11.128
47.17;14.75;11.1044705882353
47.18;14.75;11.0809411764706
47.19;14.75;11.0574117647059
47.2;14.75;11.0338823529412
47.21;14.75;11.0103529411764
47.22;14.75;10.9868235294118
47.23;14.75;10.963294117647
47.24;14.75;10.9397647058823
47.25;14.75;10.9162352941176
47.26;14.75;10.8927058823529
47.27;14.75;10.8691764705882
47.28;14.75;10.8456470588235
47.29;14.75;10.8221176470588
47.3;14.75;10.7985882352941
47.31;14.75;10.7750588235294
47.32;14.75;10.7515294117647
47.33;14.75;10.728
47.34;14.75;10.7044705882353
47.35;14.75;10.6809411764706
47.36;14.75;10.6574117647059
47.37;14.75;10.6338823529412
47.38;14.75;10.6103529411765
47.39;14.75;10.5868235294118
47.4;14.75;10.563294117647
47.41;14.75;10.5397647058823
47.42;14.75;10.5162352941176
47.43;14.75;10.4927058823529
47.44;14.75;10.4691764705882
47.45;14.75;10.4456470588235
47.46;14.75;10.4221176470588
47.47;14.75;10.3985882352941
47.48;14.75;10.3750588235294
47.49;14.75;10.3515294117647
47.5;14.75;10.328
47.51;14.75;10.3044705882353
47.52;14.75;10.2809411764706
47.53;14.75;10.2574117647059
47.54;14.75;10.2338823529412
47.55;14.75;10.2103529411765
47.56;14.75;10.1868235294117
47.57;14.75;10.163294117647
47.58;14.75;10.1397647058824
47.59;14.75;10.1162352941176
47.6;14.75;10.0927058823529
47.61;14.75;10.0691764705882
47.62;14.75;10.0456470588235
47.63;14.75;10.0221176470588
47.64;14.75;9.9985882352941
47.65;14.75;9.97505882352941
47.66;14.75;9.95152941176469
47.67;14.75;9.92799999999998
47.68;14.75;9.90447058823529
47.69;14.75;9.88094117647058
47.7;14.75;9.85741176470586
47.71;14.75;9.83388235294117
47.72;14.75;9.81035294117645
47.73;14.75;9.78682352941174
47.74;14.75;9.76329411764705
47.75;14.75;9.73976470588234
47.76;14.75;9.71623529411765
47.77;14.75;9.69270588235293
47.78;14.75;9.66917647058822
47.79;14.75;9.64564705882353
47.8;14.75;9.62211764705881
47.81;14.75;9.5985882352941
47.82;14.75;9.57505882352941
47.83;14.75;9.55152941176469
47.84;14.75;9.52799999999998
47.85;14.75;9.50447058823529
47.86;14.75;9.48094117647058
47.87;14.75;9.45741176470586
47.88;14.75;9.43388235294117
47.89;14.75;9.41035294117646
47.9;14.75;9.38682352941177
47.91;14.75;9.36329411764703
47.92;14.75;9.33976470588234
47.93;14.75;9.31623529411765
47.94;14.75;9.29270588235293
47.95;14.75;9.26917647058822
47.96;14.75;9.24564705882351
47.97;14.75;9.22211764705882
47.98;14.75;9.1985882352941
47.99;14.75;9.17505882352939
48;14.75;9.1515294117647
48.01;14.75;9.12799999999998
48.02;14.75;9.10447058823527
48.03;14.75;9.08094117647058
48.04;14.75;9.05741176470587
48.05;14.75;9.03388235294115
48.06;14.75;9.01035294117646
48.07;14.75;8.98682352941175
48.08;14.75;8.96329411764706
48.09;14.75;8.93976470588234
48.1;14.75;8.91623529411763
48.11;14.75;8.89270588235294
48.12;14.75;8.86917647058822
48.13;14.75;8.84564705882351
48.14;14.75;8.82211764705882
48.15;14.75;8.79858823529411
48.16;14.75;8.77505882352939
48.17;14.75;8.7515294117647
48.18;14.75;8.72799999999999
48.19;14.75;8.70447058823529
48.2;14.75;8.68094117647058
48.21;14.75;8.65741176470587
48.22;14.75;8.63388235294118
48.23;14.75;8.61035294117646
48.24;14.75;8.58682352941175
48.25;14.75;8.56329411764706
48.26;14.75;8.53976470588235
48.27;14.75;8.51623529411763
48.28;14.75;8.49270588235294
48.29;14.75;8.46917647058823
48.3;14.75;8.44564705882351
48.31;14.75;8.4221176470588
48.32;14.75;8.39858823529411
48.33;14.75;8.37505882352942
48.34;14.75;8.35152941176468
48.35;14.75;8.32799999999999
48.36;14.75;8.30447058823528
48.37;14.75;8.28094117647056
48.38;14.75;8.25741176470587
48.39;14.75;8.23388235294115
48.4;14.75;8.21035294117647
48.41;14.75;8.18682352941175
48.42;14.75;8.16329411764704
48.43;14.75;8.13976470588235
48.44;14.75;8.11623529411763
48.45;14.75;8.09270588235292
48.46;14.75;8.06917647058822
48.47;14.75;8.04564705882352
48.48;14.75;8.0221176470588
48.49;14.75;7.99858823529411
48.5;14.75;7.97505882352939
48.51;14.75;7.95152941176471
48.52;14.75;7.92799999999999
48.53;14.75;7.90447058823528
48.54;14.75;7.88094117647059
48.55;14.75;7.85741176470587
48.56;14.75;7.83388235294116
48.57;14.75;7.81035294117647
48.58;14.75;7.78682352941175
48.59;14.75;7.76329411764704
48.6;14.75;7.73976470588235
48.61;14.75;7.71623529411763
48.62;14.75;7.69270588235292
48.63;14.75;7.66917647058823
48.64;14.75;7.64564705882351
48.65;14.75;7.62211764705883
48.66;14.75;7.59858823529409
48.67;14.75;7.5750588235294
48.68;14.75;7.55152941176471
48.69;14.75;7.52799999999999
48.7;14.75;7.50447058823528
48.71;14.75;7.48094117647057
48.72;14.75;7.45741176470587
48.73;14.75;7.43388235294116
48.74;14.75;7.41035294117645
48.75;14.75;7.38682352941175
48.76;14.75;7.36329411764707
48.77;14.75;7.33976470588233
48.78;14.75;7.31623529411764
48.79;14.75;7.29270588235292
48.8;14.75;7.26917647058821
48.81;14.75;7.24564705882352
48.82;14.75;7.2221176470588
48.83;14.75;7.19858823529411
48.84;14.75;7.1750588235294
48.85;14.75;7.15152941176469
48.86;14.75;7.12799999999999
48.87;14.75;7.10447058823528
48.88;14.75;7.08094117647057
48.89;14.75;7.05741176470588
48.9;14.75;7.03388235294116
48.91;14.75;7.01035294117645
48.92;14.75;6.98682352941176
48.93;14.75;6.96329411764704
48.94;14.75;6.93976470588235
48.95;14.75;6.91623529411764
48.96;14.75;6.89270588235293
48.97;14.75;6.86917647058823
48.98;14.75;6.84564705882352
48.99;14.75;6.82211764705881
49;14.75;6.79858823529412
49.01;14.75;6.7750588235294
49.02;14.75;6.75152941176469
49.03;14.75;6.728
49.04;14.75;6.70447058823528
49.05;14.75;6.68094117647057
49.06;14.75;6.65741176470586
49.07;14.75;6.63388235294117
49.08;14.75;6.61035294117647
49.09;14.75;6.58682352941174
49.1;14.75;6.56329411764705
49.11;14.75;6.53976470588235
49.12;14.75;6.51623529411762
49.13;14.75;6.49270588235293
49.14;14.75;6.46917647058822
49.15;14.75;6.44564705882352
49.16;14.75;6.42211764705881
49.17;14.75;6.3985882352941
49.18;14.75;6.37505882352941
49.19;14.75;6.35152941176469
49.2;14.75;6.32799999999998
49.21;14.75;6.30447058823529
49.22;14.75;6.28094117647057
49.23;14.75;6.25741176470586
49.24;14.75;6.23388235294117
49.25;14.75;6.21035294117646
49.26;14.75;6.18682352941176
49.27;14.75;6.16329411764705
49.28;14.75;6.13976470588234
49.29;14.75;6.11623529411764
49.3;14.75;6.09270588235293
49.31;14.75;6.06917647058822
49.32;14.75;6.04564705882353
49.33;14.75;6.02211764705881
49.34;14.75;5.9985882352941
49.35;14.75;5.97505882352941
49.36;14.75;5.9515294117647
49.37;14.75;5.92799999999998
49.38;14.75;5.90447058823529
49.39;14.75;5.88094117647058
49.4;14.75;5.85741176470588
49.41;14.75;5.83388235294115
49.42;14.75;5.81035294117645
49.43;14.75;5.78682352941177
49.44;14.75;5.76329411764705
49.45;14.75;5.73976470588234
49.46;14.75;5.71623529411765
49.47;14.75;5.69270588235293
49.48;14.75;5.66917647058822
49.49;14.75;5.6456470588235
49.5;14.75;5.62211764705881
49.51;14.75;5.59858823529412
49.52;14.75;5.57505882352939
49.53;14.75;5.55152941176469
49.54;14.75;5.52799999999998
49.55;14.75;5.50447058823527
49.56;14.75;5.48094117647057
49.57;14.75;5.45741176470586
49.58;14.75;5.43388235294117
49.59;14.75;5.41035294117646
49.6;14.75;5.38682352941174
49.61;14.75;5.36329411764705
49.62;14.75;5.33976470588234
49.63;14.75;5.31623529411763
49.64;14.75;5.29270588235293
49.65;14.75;5.26917647058822
49.66;14.75;5.24564705882351
49.67;14.75;5.22211764705881
49.68;14.75;5.1985882352941
49.69;14.75;5.17505882352941
49.7;14.75;5.1515294117647
49.71;14.75;5.12799999999998
49.72;14.75;5.10447058823529
49.73;14.75;5.08094117647058
49.74;14.75;5.05741176470586
49.75;14.75;5.03388235294117
49.76;14.75;5.01035294117646
49.77;14.75;4.98682352941175
49.78;14.75;4.96329411764705
49.79;14.75;4.93976470588234
49.8;14.75;4.91623529411763
49.81;14.75;4.89270588235294
49.82;14.75;4.86917647058822
49.83;14.75;4.84564705882353
49.84;14.75;4.8221176470588
49.85;14.75;4.7985882352941
49.86;14.75;4.77505882352941
49.87;14.75;4.75152941176468
49.88;14.75;4.72799999999999
49.89;14.75;4.70447058823527
49.9;14.75;4.68094117647058
49.91;14.75;4.65741176470587
49.92;14.75;4.63388235294115
49.93;14.75;4.61035294117646
49.94;14.75;4.58682352941175
49.95;14.75;4.56329411764704
49.96;14.75;4.53976470588234
49.97;14.75;4.51623529411763
49.98;14.75;4.49270588235292
49.99;14.75;4.46917647058823
50;14.75;4.44564705882351
50.01;14.75;4.42211764705882
50.02;14.75;4.39858823529411
50.03;14.75;4.37505882352939
50.04;14.75;4.3515294117647
50.05;14.75;4.32799999999999
50.06;14.75;4.30447058823528
50.07;14.75;4.28094117647058
50.08;14.75;4.25741176470587
50.09;14.75;4.23388235294118
50.1;14.75;4.21035294117647
50.11;14.75;4.18682352941175
50.12;14.75;4.16329411764706
50.13;14.75;4.13976470588235
50.14;14.75;4.11623529411763
50.15;14.75;4.09270588235294
50.16;14.75;4.06917647058823
50.17;14.75;4.04564705882352
50.18;14.75;4.02211764705882
50.19;14.75;3.99858823529411
50.2;14.75;3.97505882352942
50.21;14.75;3.9515294117647
50.22;14.75;3.92799999999999
50.23;14.75;3.9044705882353
50.24;14.75;3.88094117647056
50.25;14.75;3.85741176470587
50.26;14.75;3.83388235294118
50.27;14.75;3.81035294117647
50.28;14.75;3.78682352941176
50.29;14.75;3.76329411764704
50.3;14.75;3.73976470588235
50.31;14.75;3.71623529411764
50.32;14.75;3.69270588235292
50.33;14.75;3.66917647058823
50.34;14.75;3.64564705882354
50.35;14.75;3.6221176470588
50.36;14.75;3.59858823529411
50.37;14.75;3.5750588235294
50.38;14.75;3.55152941176471
50.39;14.75;3.52799999999999
50.4;14.75;3.50447058823528
50.41;14.75;3.48094117647059
50.42;14.75;3.45741176470588
50.43;14.75;3.43388235294116
50.44;14.75;3.41035294117647
50.45;14.75;3.38682352941176
50.46;14.75;3.36329411764704
50.47;14.75;3.33976470588235
50.48;14.75;3.31623529411763
50.49;14.75;3.29270588235292
50.5;14.75;3.26917647058823
50.51;14.75;3.24564705882352
50.52;14.75;3.22211764705883
50.53;14.75;3.19858823529411
50.54;14.75;3.1750588235294
50.55;14.75;3.15152941176471
50.56;14.75;3.12799999999999
50.57;14.75;3.10447058823528
50.58;14.75;3.08094117647059
50.59;14.75;3.05741176470587
50.6;14.75;3.03388235294116
50.61;14.75;3.01035294117647
50.62;14.75;2.98682352941176
50.63;14.75;2.96329411764707
50.64;14.75;2.93976470588233
50.65;14.75;2.91623529411764
50.66;14.75;2.89270588235295
50.67;14.75;2.86917647058821
50.68;14.75;2.84564705882352
50.69;14.75;2.82211764705883
50.7;14.75;2.79858823529411
50.71;14.75;2.7750588235294
50.72;14.75;2.75152941176469
50.73;14.75;2.728
50.74;14.75;2.70447058823528
50.75;14.75;2.68094117647057
50.76;14.75;2.65741176470588
50.77;14.75;2.63388235294116
50.78;14.75;2.61035294117645
50.79;14.75;2.58682352941176
50.8;14.75;2.56329411764705
50.81;14.75;2.53976470588233
50.82;14.75;2.51623529411764
50.83;14.75;2.49270588235293
50.84;14.75;2.46917647058824
50.85;14.75;2.44564705882352
50.86;14.75;2.42211764705881
50.87;14.75;2.39858823529412
50.88;14.75;2.3750588235294
50.89;14.75;2.35152941176469
50.9;14.75;2.328
50.91;14.75;2.30447058823529
50.92;14.75;2.28094117647057
50.93;14.75;2.25741176470588
50.94;14.75;2.23388235294117
50.95;14.75;2.21035294117647
50.96;14.75;2.18682352941176
50.97;14.75;2.16329411764705
50.98;14.75;2.13976470588236
50.99;14.75;2.11623529411762
51;14.75;2.09270588235293
51.01;14.75;2.06917647058824
51.02;14.75;2.04564705882353
51.03;14.75;2.02211764705881
51.04;14.75;1.99858823529412
51.05;14.75;1.97505882352941
51.06;14.75;1.95152941176469
51.07;14.75;1.92799999999998
51.08;14.75;1.90447058823529
51.09;14.75;1.8809411764706
51.1;14.75;1.85741176470586
51.11;14.75;1.83388235294117
51.12;14.75;1.81035294117646
51.13;14.75;1.78682352941176
51.14;14.75;1.76329411764705
51.15;14.75;1.73976470588234
51.16;14.75;1.71623529411765
51.17;14.75;1.69270588235293
51.18;14.75;1.66917647058822
51.19;14.75;1.64564705882353
51.2;14.75;1.62211764705882
51.21;14.75;1.5985882352941
51.22;14.75;1.57505882352941
51.23;14.75;1.5515294117647
51.24;14.75;1.52799999999998
51.25;14.75;1.50447058823529
51.26;14.75;1.48094117647058
51.27;14.75;1.45741176470589
51.28;14.75;1.43388235294117
51.29;14.75;1.41035294117646
51.3;14.75;1.38682352941177
51.31;14.75;1.36329411764705
51.32;14.75;1.33976470588234
51.33;14.75;1.31623529411765
51.34;14.75;1.29270588235294
51.35;14.75;1.26917647058822
51.36;14.75;1.24564705882353
51.37;14.75;1.22211764705882
51.38;14.75;1.19858823529413
51.39;14.75;1.17505882352941
51.4;14.75;1.1515294117647
51.41;14.75;1.12800000000001
51.42;14.75;1.10447058823527
51.43;14.75;1.08094117647058
51.44;14.75;1.05741176470589
51.45;14.75;1.03388235294118
51.46;14.75;1.01035294117646
51.47;14.75;0.986823529411748
51.48;14.75;0.963294117647055
51.49;14.75;0.93976470588234
51.5;14.75;0.916235294117628
51.51;14.75;0.892705882352935
51.52;14.75;0.869176470588246
51.53;14.75;0.845647058823508
51.54;14.75;0.822117647058819
51.55;14.75;0.798588235294104
51.56;14.75;0.775058823529393
51.57;14.75;0.751529411764699
51.58;14.75;0.727999999999984
51.59;14.75;0.704470588235295
51.6;14.75;0.680941176470579
51.61;14.75;0.657411764705868
51.62;14.75;0.633882352941175
51.63;14.75;0.610352941176464
51.64;14.75;0.586823529411748
51.65;14.75;0.563294117647059
51.66;14.75;0.539764705882344
51.67;14.75;0.516235294117628
51.68;14.75;0.492705882352939
51.69;14.75;0.469176470588224
51.7;14.75;0.445647058823535
51.71;14.75;0.422117647058819
51.72;14.75;0.398588235294108
51.73;14.75;0.375058823529415
51.74;14.75;0.351529411764703
51.75;14.75;0.327999999999988
51.76;14.75;0.304470588235299
51.77;14.75;0.280941176470583
51.78;14.75;0.257411764705868
51.79;14.75;0.233882352941179
51.8;14.75;0.210352941176463
51.81;14.75;0.186823529411752
51.82;14.75;0.163294117647037
51.83;14.75;0.139764705882348
51.84;14.75;0.116235294117654
51.85;14.75;0.0927058823529165
51.86;14.75;0.0691764705882276
51.87;14.75;0.0456470588235387
51.88;14.75;0.0221176470588231
51.89;14.75;-0.00141176470589244
51.9;14.75;-0.0249411764706036
51.91;14.75;-0.0484705882352969
51.92;14.75;-0.0720000000000081
51.93;14.75;-0.0955294117647236
51.94;14.75;-0.119058823529413
51.95;14.75;-0.142588235294128
51.96;14.75;-0.166117647058844
51.97;14.75;-0.189647058823533
51.98;14.75;-0.213176470588248
51.99;14.75;-0.236705882352959
52;14.75;-0.260235294117653
52.01;14.75;-0.283764705882364
52.02;14.75;-0.307294117647057
52.03;14.75;-0.330823529411768
52.04;14.75;-0.354352941176484
52.05;14.75;-0.377882352941173
52.06;14.75;-0.401411764705888
52.07;14.75;-0.424941176470604
52.08;14.75;-0.448470588235293
52.09;14.75;-0.472000000000008
52.1;14.75;-0.49552941176472
52.11;14.75;-0.519058823529413
52.12;14.75;-0.542588235294124
52.13;14.75;-0.566117647058817
52.14;14.75;-0.589647058823529
52.15;14.75;-0.613176470588244
52.16;14.75;-0.636705882352937
52.17;14.75;-0.660235294117671
52.18;14.75;-0.683764705882364
52.19;14.75;-0.707294117647053
52.2;14.75;-0.730823529411769
52.21;14.75;-0.75435294117648
52.22;14.75;-0.777882352941195
52.23;14.75;-0.801411764705884
52.24;14.75;-0.8249411764706
52.25;14.75;-0.848470588235315
52.26;14.75;-0.872000000000004
52.27;14.75;-0.895529411764698
52.28;14.75;-0.919058823529431
52.29;14.75;-0.942588235294124
52.3;14.75;-0.966117647058836
52.31;14.75;-0.989647058823551
52.32;14.75;-1.01317647058824
52.33;14.75;-1.03670588235296
52.34;14.75;-1.06023529411765
52.35;14.75;-1.08376470588236
52.36;14.75;-1.10729411764708
52.37;14.75;-1.13082352941176
52.38;14.75;-1.15435294117648
52.39;14.75;-1.17788235294119
52.4;14.75;-1.20141176470588
52.41;14.75;-1.2249411764706
52.42;14.75;-1.24847058823531
52.43;14.75;-1.272
52.44;14.75;-1.29552941176472
52.45;14.75;-1.31905882352941
52.46;14.75;-1.34258823529412
52.47;14.75;-1.36611764705884
52.48;14.75;-1.38964705882352
52.49;14.75;-1.41317647058824
52.5;14.75;-1.43670588235295
52.51;14.75;-1.46023529411764
52.52;14.75;-1.48376470588236
52.53;14.75;-1.50729411764707
52.54;14.75;-1.53082352941176
52.55;14.75;-1.55435294117648
52.56;14.75;-1.57788235294119
52.57;14.75;-1.6014117647059
52.58;14.75;-1.6249411764706
52.59;14.75;-1.64847058823529
52.6;14.75;-1.67200000000002
52.61;14.75;-1.69552941176472
52.62;14.75;-1.71905882352941
52.63;14.75;-1.74258823529414
52.64;14.75;-1.76611764705883
52.65;14.75;-1.78964705882355
52.66;14.75;-1.81317647058824
52.67;14.75;-1.83670588235295
52.68;14.75;-1.86023529411766
52.69;14.75;-1.88376470588236
52.7;14.75;-1.90729411764707
52.71;14.75;-1.93082352941178
52.72;14.75;-1.95435294117648
52.73;14.75;-1.97788235294119
52.74;14.75;-2.0014117647059
52.75;14.75;-2.02494117647059
52.76;14.75;-2.04847058823531
52.77;14.75;-2.072
52.78;14.75;-2.09552941176471
52.79;14.75;-2.11905882352943
52.8;14.75;-2.14258823529412
52.81;14.75;-2.16611764705883
52.82;14.75;-2.18964705882354
52.83;14.75;-2.21317647058824
52.84;14.75;-2.23670588235295
52.85;14.75;-2.26023529411766
52.86;14.75;-2.28376470588235
52.87;14.75;-2.30729411764707
52.88;14.75;-2.33082352941178
52.89;14.75;-2.35435294117647
52.9;14.75;-2.37788235294119
52.91;14.75;-2.40141176470588
52.92;14.75;-2.42494117647061
52.93;14.75;-2.4484705882353
52.94;14.75;-2.472
52.95;14.75;-2.49552941176471
52.96;14.75;-2.51905882352942
52.97;14.75;-2.54258823529411
52.98;14.75;-2.56611764705883
52.99;14.75;-2.58964705882354
53;14.75;-2.61317647058825
53.01;14.75;-2.63670588235295
53.02;14.75;-2.66023529411764
53.03;14.75;-2.68376470588237
53.04;14.75;-2.70729411764706
53.05;14.75;-2.73082352941178
53.06;14.75;-2.75435294117649
53.07;14.75;-2.77788235294118
53.08;14.75;-2.8014117647059
53.09;14.75;-2.82494117647059
53.1;14.75;-2.8484705882353
53.11;14.75;-2.87200000000001
53.12;14.75;-2.89552941176471
53.13;14.75;-2.91905882352942
53.14;14.75;-2.94258823529414
53.15;14.75;-2.96611764705882
53.16;14.75;-2.98964705882354
53.17;14.75;-3.01317647058826
53.18;14.75;-3.03670588235294
53.19;14.75;-3.06023529411766
53.2;14.75;-3.08376470588235
53.21;14.75;-3.10729411764706
53.22;14.75;-3.13082352941178
53.23;14.75;-3.15435294117647
53.24;14.75;-3.17788235294118
53.25;14.75;-3.2014117647059
53.26;14.75;-3.22494117647059
53.27;14.75;-3.2484705882353
53.28;14.75;-3.27200000000002
53.29;14.75;-3.2955294117647
53.3;14.75;-3.31905882352942
53.31;14.75;-3.34258823529413
53.32;14.75;-3.36611764705882
53.33;14.75;-3.38964705882354
53.34;14.75;-3.41317647058823
53.35;14.75;-3.43670588235297
53.36;14.75;-3.46023529411766
53.37;14.75;-3.48376470588235
53.38;14.75;-3.50729411764708
53.39;14.75;-3.53082352941178
53.4;14.75;-3.55435294117649
53.41;14.75;-3.57788235294118
53.42;14.75;-3.60141176470589
53.43;14.75;-3.62494117647061
53.44;14.75;-3.6484705882353
53.45;14.75;-3.67199999999999
53.46;14.75;-3.69552941176473
53.47;14.75;-3.71905882352941
53.48;14.75;-3.74258823529413
53.49;14.75;-3.76611764705884
53.5;14.75;-3.78964705882354
53.51;14.75;-3.81317647058825
53.52;14.75;-3.83670588235294
53.53;14.75;-3.86023529411766
53.54;14.75;-3.88376470588237
53.55;14.75;-3.90729411764706
53.56;14.75;-3.93082352941177
53.57;14.75;-3.95435294117649
53.58;14.75;-3.97788235294118
53.59;14.75;-4.00141176470589
53.6;14.75;-4.0249411764706
53.61;14.75;-4.0484705882353
53.62;14.75;-4.07200000000001
53.63;14.75;-4.09552941176472
53.64;14.75;-4.11905882352942
53.65;14.75;-4.14258823529413
53.66;14.75;-4.16611764705882
53.67;14.75;-4.18964705882353
53.68;14.75;-4.21317647058825
53.69;14.75;-4.23670588235294
53.7;14.75;-4.26023529411765
53.71;14.75;-4.28376470588237
53.72;14.75;-4.30729411764706
53.73;14.75;-4.33082352941177
53.74;14.75;-4.35435294117648
53.75;14.75;-4.3778823529412
53.76;14.75;-4.40141176470589
53.77;14.75;-4.42494117647058
53.78;14.75;-4.44847058823531
53.79;14.75;-4.47200000000001
53.8;14.75;-4.4955294117647
53.81;14.75;-4.51905882352943
53.82;14.75;-4.54258823529413
53.83;14.75;-4.56611764705884
53.84;14.75;-4.58964705882353
53.85;14.75;-4.61317647058824
53.86;14.75;-4.63670588235296
53.87;14.75;-4.66023529411765
53.88;14.75;-4.68376470588236
53.89;14.75;-4.70729411764708
53.9;14.75;-4.73082352941177
53.91;14.75;-4.75435294117648
53.92;14.75;-4.77788235294119
53.93;14.75;-4.80141176470589
53.94;14.75;-4.8249411764706
53.95;14.75;-4.84847058823529
53.96;14.75;-4.872
53.97;14.75;-4.89552941176472
53.98;14.75;-4.91905882352941
53.99;14.75;-4.94258823529412
54;14.75;-4.96611764705884
54.01;14.75;-4.98964705882353
54.02;14.75;-5.01317647058824
54.03;14.75;-5.03670588235295
54.04;14.75;-5.06023529411765
54.05;14.75;-5.08376470588236
54.06;14.75;-5.10729411764707
54.07;14.75;-5.13082352941176
54.08;14.75;-5.15435294117648
54.09;14.75;-5.17788235294117
54.1;14.75;-5.20141176470591
54.11;14.75;-5.2249411764706
54.12;14.75;-5.24847058823529
54.13;14.75;-5.27200000000003
54.14;14.75;-5.29552941176471
54.15;14.75;-5.31905882352941
54.16;14.75;-5.34258823529412
54.17;14.75;-5.36611764705883
54.18;14.75;-5.38964705882355
54.19;14.75;-5.41317647058824
54.2;14.75;-5.43670588235293
54.21;14.75;-5.46023529411767
54.22;14.75;-5.48376470588236
54.23;14.75;-5.50729411764707
54.24;14.75;-5.53082352941179
54.25;14.75;-5.55435294117647
54.26;14.75;-5.57788235294119
54.27;14.75;-5.60141176470588
54.28;14.75;-5.6249411764706
54.29;14.75;-5.64847058823531
54.3;14.75;-5.672
54.31;14.75;-5.64847058823529
54.32;14.75;-5.62494117647057
54.33;14.75;-5.60141176470588
54.34;14.75;-5.57788235294117
54.35;14.75;-5.55435294117645
54.36;14.75;-5.53082352941176
54.37;14.75;-5.50729411764705
54.38;14.75;-5.48376470588234
54.39;14.75;-5.46023529411764
54.4;14.75;-5.43670588235293
54.41;-5.35;-5.41317647058824
54.42;-5.35;-5.38964705882352
54.43;-5.35;-5.36611764705881
54.44;-5.35;-5.34258823529412
54.45;-5.35;-5.31905882352941
54.46;-5.35;-5.29552941176469
54.47;-5.35;-5.272
54.48;-5.35;-5.24847058823529
54.49;-5.35;-5.22494117647058
54.5;-5.35;-5.20141176470588
54.51;-5.35;-5.17788235294117
54.52;-5.35;-5.15435294117648
54.53;-5.35;-5.13082352941174
54.54;-5.35;-5.10729411764705
54.55;-5.35;-5.08376470588236
54.56;-5.35;-5.06023529411762
54.57;-5.35;-5.03670588235293
54.58;-5.35;-5.01317647058822
54.59;-5.35;-4.98964705882353
54.6;-5.35;-4.96611764705881
54.61;-5.35;-4.9425882352941
54.62;-5.35;-4.91905882352941
54.63;-5.35;-4.8955294117647
54.64;-5.35;-4.87199999999998
54.65;-5.35;-4.84847058823529
54.66;-5.35;-4.82494117647058
54.67;-5.35;-4.80141176470586
54.68;-5.35;-4.77788235294117
54.69;-5.35;-4.75435294117646
54.7;-5.35;-4.73082352941177
54.71;-5.35;-4.70729411764705
54.72;-5.35;-4.68376470588234
54.73;-5.35;-4.66023529411765
54.74;-5.35;-4.63670588235293
54.75;-5.35;-4.61317647058822
54.76;-5.35;-4.58964705882353
54.77;-5.35;-4.56611764705882
54.78;-5.35;-4.5425882352941
54.79;-5.35;-4.51905882352941
54.8;-5.35;-4.4955294117647
54.81;-5.35;-4.47199999999998
54.82;-5.35;-4.44847058823529
54.83;-5.35;-4.42494117647058
54.84;-5.35;-4.40141176470589
54.85;-5.35;-4.37788235294117
54.86;-5.35;-4.35435294117646
54.87;-5.35;-4.33082352941177
54.88;-5.35;-4.30729411764703
54.89;-5.35;-4.28376470588234
54.9;-5.35;-4.26023529411765
54.91;-5.35;-4.23670588235294
54.92;-5.35;-4.21317647058822
54.93;-5.35;-4.18964705882351
54.94;-5.35;-4.16611764705882
54.95;-5.35;-4.14258823529413
54.96;-5.35;-4.11905882352939
54.97;-5.35;-4.0955294117647
54.98;-5.35;-4.07199999999999
54.99;-5.35;-4.04847058823527
55;-5.35;-4.02494117647058
55.01;-5.35;-4.00141176470587
55.02;-5.35;-3.97788235294118
55.03;-5.35;-3.95435294117646
55.04;-5.35;-3.93082352941175
55.05;-5.35;-3.90729411764706
55.06;-5.35;-3.88376470588234
55.07;-5.35;-3.86023529411763
55.08;-5.35;-3.83670588235294
55.09;-5.35;-3.81317647058823
55.1;-5.35;-3.78964705882351
55.11;-5.35;-3.76611764705882
55.12;-5.35;-3.74258823529411
55.13;-5.35;-3.71905882352939
55.14;-5.35;-3.6955294117647
55.15;-5.35;-3.67199999999999
55.16;-5.35;-3.6484705882353
55.17;-5.35;-3.62494117647058
55.18;-5.35;-3.60141176470587
55.19;-5.35;-3.57788235294118
55.2;-5.35;-3.55435294117646
55.21;-5.35;-3.53082352941175
55.22;-5.35;-3.50729411764706
55.23;-5.35;-3.48376470588235
55.24;-5.35;-3.46023529411763
55.25;-5.35;-3.43670588235294
55.26;-5.35;-3.41317647058823
55.27;-5.35;-3.38964705882354
55.28;-5.35;-3.3661176470588
55.29;-5.35;-3.34258823529411
55.3;-5.35;-3.31905882352942
55.31;-5.35;-3.29552941176468
55.32;-5.35;-3.27199999999999
55.33;-5.35;-3.24847058823528
55.34;-5.35;-3.22494117647059
55.35;-5.35;-3.20141176470587
55.36;-5.35;-3.17788235294116
55.37;-5.35;-3.15435294117647
55.38;-5.35;-3.13082352941175
55.39;-5.35;-3.10729411764704
55.4;-5.35;-3.08376470588235
55.41;-5.35;-3.06023529411763
55.42;-5.35;-3.03670588235292
55.43;-5.35;-3.01317647058823
55.44;-5.35;-2.98964705882352
55.45;-5.35;-2.96611764705882
55.46;-5.35;-2.94258823529411
55.47;-5.35;-2.9190588235294
55.48;-5.35;-2.89552941176471
55.49;-5.35;-2.87199999999999
55.5;-5.35;-2.84847058823528
55.51;-5.35;-2.82494117647059
55.52;-5.35;-2.80141176470587
55.53;-5.35;-2.77788235294116
55.54;-5.35;-2.75435294117647
55.55;-5.35;-2.73082352941176
55.56;-5.35;-2.70729411764704
55.57;-5.35;-2.68376470588235
55.58;-5.35;-2.66023529411764
55.59;-5.35;-2.63670588235295
55.6;-5.35;-2.61317647058823
55.61;-5.35;-2.58964705882352
55.62;-5.35;-2.56611764705883
55.63;-5.35;-2.54258823529409
55.64;-5.35;-2.5190588235294
55.65;-5.35;-2.49552941176471
55.66;-5.35;-2.472
55.67;-5.35;-2.44847058823528
55.68;-5.35;-2.42494117647057
55.69;-5.35;-2.40141176470588
55.7;-5.35;-2.37788235294119
55.71;-5.35;-2.35435294117645
55.72;-5.35;-2.33082352941176
55.73;-5.35;-2.30729411764707
55.74;-5.35;-2.28376470588233
55.75;-5.35;-2.26023529411764
55.76;-5.35;-2.23670588235293
55.77;-5.35;-2.21317647058823
55.78;-5.35;-2.18964705882352
55.79;-5.35;-2.16611764705881
55.8;-5.35;-2.14258823529412
55.81;-5.35;-2.1190588235294
55.82;-5.35;-2.09552941176469
55.83;-5.35;-2.072
55.84;-5.35;-2.04847058823528
55.85;-5.35;-2.02494117647057
55.86;-5.35;-2.00141176470588
55.87;-5.35;-1.97788235294117
55.88;-5.35;-1.95435294117645
55.89;-5.35;-1.93082352941176
55.9;-5.35;-1.90729411764705
55.91;-5.35;-1.88376470588236
55.92;-5.35;-1.86023529411764
55.93;-5.35;-1.83670588235293
55.94;-5.35;-1.81317647058824
55.95;-5.35;-1.78964705882352
55.96;-5.35;-1.76611764705881
55.97;-5.35;-1.74258823529412
55.98;-5.35;-1.71905882352941
55.99;-5.35;-1.69552941176469
56;-5.35;-1.672
56.01;-5.35;-1.64847058823529
56.02;-5.35;-1.6249411764706
56.03;-5.35;-1.60141176470586
56.04;-5.35;-1.57788235294117
56.05;-5.35;-1.55435294117648
56.06;-5.35;-1.53082352941174
56.07;-5.35;-1.50729411764705
56.08;-5.35;-1.48376470588236
56.09;-5.35;-1.46023529411764
56.1;-5.35;-1.43670588235293
56.11;-5.35;-1.41317647058822
56.12;-5.35;-1.38964705882352
56.13;-5.35;-1.36611764705881
56.14;-5.35;-1.3425882352941
56.15;-5.35;-1.31905882352941
56.16;-5.35;-1.29552941176469
56.17;-5.35;-1.27199999999998
56.18;-5.35;-1.24847058823529
56.19;-5.35;-1.22494117647057
56.2;-5.35;-1.20141176470588
56.21;-5.35;-1.17788235294117
56.22;-5.35;-1.15435294117646
56.23;-5.35;-1.13082352941176
56.24;-5.35;-1.10729411764705
56.25;-5.35;-1.08376470588234
56.26;-5.35;-1.06023529411765
56.27;-5.35;-1.03670588235293
56.28;-5.35;-1.01317647058822
56.29;-5.35;-0.989647058823528
56.3;-5.35;-0.966117647058813
56.31;-5.35;-0.9425882352941
56.32;-5.35;-0.919058823529409
56.33;-5.35;-0.895529411764696
56.34;-5.35;-0.872000000000004
56.35;-5.35;-0.848470588235291
56.36;-5.35;-0.824941176470577
56.37;-5.35;-0.801411764705885
56.38;-5.35;-0.777882352941149
56.39;-5.35;-0.754352941176458
56.4;-5.35;-0.730823529411766
56.41;-5.35;-0.707294117647053
56.42;-5.35;-0.68376470588234
56.43;-5.35;-0.660235294117649
56.44;-5.35;-0.636705882352934
56.45;-5.35;-0.613176470588243
56.46;-5.35;-0.589647058823507
56.47;-5.35;-0.566117647058817
56.48;-5.35;-0.542588235294125
56.49;-5.35;-0.519058823529389
56.5;-5.35;-0.495529411764697
56.51;-5.35;-0.471999999999984
56.52;-5.35;-0.448470588235293
56.53;-5.35;-0.424941176470578
56.54;-5.35;-0.401411764705865
56.55;-5.35;-0.377882352941174
56.56;-5.35;-0.354352941176461
56.57;-5.35;-0.330823529411746
56.58;-5.35;-0.307294117647054
56.59;-5.35;-0.283764705882342
56.6;-5.35;-0.260235294117629
56.61;-5.35;-0.236705882352937
56.62;-5.35;-0.213176470588222
56.63;-5.35;-0.18964705882351
56.64;-5.35;-0.166117647058818
56.65;-5.35;-0.142588235294105
56.66;-5.35;-0.119058823529413
56.67;-5.35;-0.0955294117646988
56.68;-5.35;-0.0719999999999859
56.69;-5.35;-0.0484705882352943
56.7;-5.35;-0.0249411764705814
56.71;-5.35;-0.00141176470586668
56.72;-5.35;0.0221176470588231
56.73;-5.35;0.0456470588235378
56.74;-5.35;0.0691764705882507
56.75;-5.35;0.0927058823529423
56.76;-5.35;0.116235294117657
56.77;-5.35;0.139764705882347
56.78;-5.35;0.163294117647061
56.79;-5.35;0.186823529411774
56.8;-5.35;0.210352941176466
56.81;-5.35;0.233882352941202
56.82;-5.35;0.257411764705894
56.83;-5.35;0.280941176470584
56.84;-5.35;0.304470588235298
56.85;-5.35;0.328000000000012
56.86;-5.35;0.351529411764726
56.87;-5.35;0.375058823529417
56.88;-5.35;0.39858823529413
56.89;-5.35;0.422117647058845
56.9;-5.35;0.445647058823535
56.91;-5.35;0.469176470588249
56.92;-5.35;0.492705882352962
56.93;-5.35;0.516235294117654
56.94;-5.35;0.539764705882368
56.95;-5.35;0.563294117647058
56.96;-5.35;0.586823529411773
56.97;-5.35;0.610352941176486
56.98;-5.35;0.633882352941177
56.99;-5.35;0.65741176470589
57;-5.35;0.680941176470605
57.01;-5.35;0.704470588235296
57.02;-5.35;0.72800000000001
57.03;-5.35;0.751529411764724
57.04;-5.35;0.775058823529414
57.05;-5.35;0.798588235294128
57.06;-5.35;0.822117647058842
57.07;-5.35;0.845647058823533
57.08;-5.35;0.869176470588246
57.09;-5.35;0.892705882352937
57.1;-5.35;0.916235294117651
57.11;-5.35;0.939764705882365
57.12;-5.35;0.963294117647056
57.13;-5.35;0.98682352941177
57.14;-5.35;1.01035294117648
57.15;-5.35;1.03388235294118
57.16;-5.35;1.05741176470589
57.17;-5.35;1.0809411764706
57.18;-5.35;1.10447058823529
57.19;-5.35;1.12800000000001
57.2;-5.35;1.1515294117647
57.21;-5.35;1.17505882352944
57.22;-5.35;1.19858823529413
57.23;-5.35;1.22211764705882
57.24;-5.35;1.24564705882355
57.25;-5.35;1.26917647058824
57.26;-5.35;1.29270588235296
57.27;-5.35;1.31623529411765
57.28;-5.35;1.33976470588236
57.29;-5.35;1.36329411764708
57.3;-5.35;1.38682352941177
57.31;-5.35;1.41035294117648
57.32;-5.35;1.4338823529412
57.33;-5.35;1.45741176470589
57.34;-5.35;1.4809411764706
57.35;-5.35;1.50447058823531
57.36;-5.35;1.528
57.37;-5.35;1.55152941176472
57.38;-5.35;1.57505882352943
57.39;-5.35;1.59858823529412
57.4;-5.35;1.62211764705884
57.41;-5.35;1.64564705882353
57.42;-5.35;1.66917647058824
57.43;-5.35;1.69270588235296
57.44;-5.35;1.71623529411765
57.45;-5.35;1.73976470588236
57.46;-5.35;1.76329411764707
57.47;-5.35;1.78682352941177
57.48;-5.35;1.81035294117648
57.49;-5.35;1.83388235294119
57.5;-5.35;1.85741176470588
57.51;-5.35;1.8809411764706
57.52;-5.35;1.90447058823529
57.53;-5.35;1.928
57.54;-5.35;1.95152941176472
57.55;-5.35;1.97505882352941
57.56;-5.35;1.99858823529414
57.57;-5.35;2.02211764705883
57.58;-5.35;2.04564705882353
57.59;-5.35;2.06917647058824
57.6;-5.35;2.09270588235295
57.61;-5.35;2.11623529411767
57.62;-5.35;2.13976470588236
57.63;-5.35;2.16329411764707
57.64;-5.35;2.18682352941179
57.65;-5.35;2.21035294117648
57.66;-5.35;2.23388235294117
57.67;-5.35;2.2574117647059
57.68;-5.35;2.28094117647059
57.69;-5.35;2.30447058823531
57.7;-5.35;2.328
57.71;-5.35;2.35152941176471
57.72;-5.35;2.37505882352943
57.73;-5.35;2.39858823529412
57.74;-5.35;2.42211764705883
57.75;-5.35;2.44564705882355
57.76;-5.35;2.46917647058824
57.77;-5.35;2.49270588235295
57.78;-5.35;2.51623529411767
57.79;-5.35;2.53976470588236
57.8;-5.35;2.56329411764707
57.81;-5.35;2.58682352941178
57.82;-5.35;2.61035294117647
57.83;-5.35;2.63388235294119
57.84;-5.35;2.65741176470588
57.85;-5.35;2.68094117647059
57.86;-5.35;2.70447058823531
57.87;-5.35;2.728
57.88;-5.35;2.75152941176471
57.89;-5.35;2.77505882352943
57.9;-5.35;2.79858823529412
57.91;-5.35;2.82211764705883
57.92;-5.35;2.84564705882354
57.93;-5.35;2.86917647058824
57.94;-5.35;2.89270588235295
57.95;-5.35;2.91623529411764
57.96;-5.35;2.93976470588238
57.97;-5.35;2.96329411764707
57.98;-5.35;2.98682352941176
57.99;-5.35;3.01035294117649
58;-5.35;3.03388235294119
58.01;-5.35;3.05741176470588
58.02;-5.35;3.08094117647059
58.03;-5.35;3.1044705882353
58.04;-5.35;3.12800000000002
58.05;-5.35;3.15152941176471
58.06;-5.35;3.17505882352942
58.07;-5.35;3.19858823529414
58.08;-5.35;3.22211764705883
58.09;-5.35;3.24564705882354
58.1;-5.35;3.26917647058826
58.11;-5.35;3.29270588235295
58.12;-5.35;3.31623529411766
58.13;-5.35;3.33976470588237
58.14;-5.35;3.36329411764707
58.15;-5.35;3.38682352941178
58.16;-5.35;3.41035294117647
58.17;-5.35;3.43388235294118
58.18;-5.35;3.4574117647059
58.19;-5.35;3.48094117647059
58.2;-5.35;3.5044705882353
58.21;-5.35;3.52800000000002
58.22;-5.35;3.55152941176471
58.23;-5.35;3.57505882352942
58.24;-5.35;3.59858823529414
58.25;-5.35;3.62211764705883
58.26;-5.35;3.64564705882354
58.27;-5.35;3.66917647058823
58.28;-5.35;3.69270588235294
58.29;-5.35;3.71623529411766
58.3;-5.35;3.73976470588235
58.31;-5.35;3.76329411764709
58.32;-5.35;3.78682352941178
58.33;-5.35;3.81035294117647
58.34;-5.35;3.83388235294118
58.35;-5.35;3.8574117647059
58.36;-5.35;3.88094117647059
58.37;-5.35;3.9044705882353
58.38;-5.35;3.92800000000001
58.39;-5.35;3.95152941176473
58.4;-5.35;3.97505882352942
58.41;-5.35;3.99858823529411
58.42;-5.35;4.02211764705885
58.43;-5.35;4.04564705882354
58.44;-5.35;4.06917647058825
58.45;-5.35;4.09270588235294
58.46;-5.35;4.11623529411766
58.47;-5.35;4.13976470588237
58.48;-5.35;4.16329411764706
58.49;-5.35;4.18682352941177
58.5;-5.35;4.21035294117649
58.51;-5.35;4.23388235294118
58.52;-5.35;4.25741176470589
58.53;-5.35;4.28094117647061
58.54;-5.35;4.3044705882353
58.55;-5.35;4.32800000000001
58.56;-5.35;4.35152941176472
58.57;-5.35;4.37505882352942
58.58;-5.35;4.39858823529413
58.59;-5.35;4.42211764705882
58.6;-5.35;4.44564705882354
58.61;-5.35;4.46917647058825
58.62;-5.35;4.49270588235294
58.63;-5.35;4.51623529411765
58.64;-5.35;4.53976470588237
58.65;-5.35;4.56329411764706
58.66;-5.35;4.58682352941177
58.67;-5.35;4.61035294117649
58.68;-5.35;4.63388235294118
58.69;-5.35;4.65741176470589
58.7;-5.35;4.68094117647058
58.71;-5.35;4.7044705882353
58.72;-5.35;4.72800000000001
58.73;-5.35;4.7515294117647
58.74;-5.35;4.77505882352944
58.75;-5.35;4.79858823529413
58.76;-5.35;4.82211764705882
58.77;-5.35;4.84564705882353
58.78;-5.35;4.86917647058825
58.79;-5.35;4.89270588235296
58.8;-5.35;4.91623529411765
58.81;-5.35;4.93976470588237
58.82;-5.35;4.96329411764708
58.83;-5.35;4.98682352941177
58.84;-5.35;5.01035294117646
58.85;-5.35;5.0338823529412
58.86;-5.35;5.05741176470589
58.87;-5.35;5.0809411764706
58.88;-5.35;5.10447058823532
58.89;-5.35;5.12800000000001
58.9;-5.35;5.15152941176472
58.91;-5.35;5.17505882352941
58.92;-5.35;5.19858823529413
58.93;-5.35;5.22211764705884
58.94;-5.35;5.24564705882353
58.95;-5.35;5.26917647058825
58.96;-5.35;5.29270588235296
58.97;-5.35;5.31623529411765
58.98;-5.35;5.33976470588236
58.99;-5.35;5.36329411764708
59;-5.35;5.38682352941177
59.01;-5.35;5.41035294117648
59.02;-5.35;5.43388235294117
59.03;-5.35;5.45741176470589
59.04;-5.35;5.4809411764706
59.05;-5.35;5.50447058823529
59.06;-5.35;5.52800000000001
59.07;-5.35;5.55152941176472
59.08;-5.35;5.57505882352941
59.09;-5.35;5.59858823529412
59.1;-5.35;5.62211764705884
59.11;-5.35;5.64564705882353
59.12;-5.35;5.66917647058824
59.13;-5.35;5.69270588235296
59.14;-5.35;5.71623529411767
59.15;-5.35;5.73976470588236
59.16;-5.35;5.76329411764705
59.17;-5.35;5.78682352941179
59.18;-5.35;5.81035294117648
59.19;-5.35;5.83388235294119
59.2;-5.35;5.85741176470588
59.21;-5.35;5.8809411764706
59.22;-5.35;5.90447058823531
59.23;-5.35;5.928
59.24;-5.35;5.95152941176472
59.25;-5.35;5.97505882352943
59.26;-5.35;5.99858823529412
59.27;-5.35;6.02211764705883
59.28;-5.35;6.04564705882355
59.29;-5.35;6.06917647058824
59.3;-5.35;6.09270588235295
59.31;-5.35;6.11623529411767
59.32;-5.35;6.13976470588236
59.33;-5.35;6.16329411764707
59.34;-5.35;6.18682352941176
59.35;-5.35;6.21035294117648
59.36;-5.35;6.23388235294119
59.37;-5.35;6.25741176470588
59.38;-5.35;6.28094117647059
59.39;-5.35;6.30447058823531
59.4;-5.35;6.328
59.41;-5.35;6.35152941176471
59.42;-5.35;6.37505882352943
59.43;-5.35;6.39858823529412
59.44;-5.35;6.42211764705883
59.45;-5.35;6.44564705882352
59.46;-5.35;6.46917647058824
59.47;-5.35;6.49270588235295
59.48;-5.35;6.51623529411764
59.49;-5.35;6.53976470588238
59.5;-5.35;6.56329411764707
59.51;-5.35;6.58682352941176
59.52;-5.35;6.61035294117648
59.53;-5.35;6.63388235294119
59.54;-5.35;6.6574117647059
59.55;-5.35;6.68094117647059
59.56;-5.35;6.70447058823531
59.57;-5.35;6.72800000000002
59.58;-5.35;6.75152941176471
59.59;-5.35;6.7750588235294
59.6;-5.35;6.79858823529414
59.61;-5.35;6.82211764705883
59.62;-5.35;6.84564705882354
59.63;-5.35;6.86917647058826
59.64;-5.35;6.89270588235295
59.65;-5.35;6.91623529411766
59.66;-5.35;6.93976470588235
59.67;-5.35;6.96329411764707
59.68;-5.35;6.98682352941178
59.69;-5.35;7.01035294117647
59.7;-5.35;7.03388235294119
59.71;-5.35;7.0574117647059
59.72;-5.35;7.08094117647059
59.73;-5.35;7.1044705882353
59.74;-5.35;7.12800000000002
59.75;-5.35;7.15152941176471
59.76;-5.35;7.17505882352942
59.77;-5.35;7.19858823529411
59.78;-5.35;7.22211764705883
59.79;-5.35;7.24564705882354
59.8;-5.35;7.26917647058823
59.81;-5.35;7.29270588235295
59.82;-5.35;7.31623529411766
59.83;-5.35;7.33976470588235
59.84;-5.35;7.36329411764707
59.85;-5.35;7.38682352941178
59.86;-5.35;7.41035294117647
59.87;-5.35;7.43388235294118
59.88;-5.35;7.4574117647059
59.89;-5.35;7.48094117647061
59.9;-5.35;7.5044705882353
59.91;-5.35;7.52799999999999
59.92;-5.35;7.55152941176473
59.93;-5.35;7.57505882352942
59.94;-5.35;7.59858823529411
59.95;-5.35;7.62211764705883
59.96;-5.35;7.64564705882354
59.97;-5.35;7.66917647058825
59.98;-5.35;7.69270588235295
59.99;-5.35;7.71623529411766
60;-5.35;7.73976470588237
60.01;-5.35;7.76329411764706
60.02;-5.35;7.78682352941178
60.03;-5.35;7.81035294117649
60.04;-5.35;7.83388235294118
60.05;-5.35;7.85741176470589
60.06;-5.35;7.88094117647061
60.07;-5.35;7.9044705882353
60.08;-5.35;7.92800000000002
60.09;-5.35;7.95152941176471
60.1;-5.35;7.97505882352942
60.11;-5.35;7.99858823529413
60.12;-5.35;8.02211764705882
60.13;-5.35;8.04564705882354
60.14;-5.35;8.06917647058825
60.15;-5.35;8.09270588235294
60.16;-5.35;8.11623529411766
60.17;-5.35;8.13976470588237
60.18;-5.35;8.16329411764706
60.19;-5.35;8.18682352941178
60.2;-5.35;8.21035294117647
60.21;-5.35;8.23388235294118
60.22;-5.35;8.25741176470589
60.23;-5.35;8.28094117647058
60.24;-5.35;8.30447058823532
60.25;-5.35;8.32800000000001
60.26;-5.35;8.35152941176471
60.27;-5.35;8.37505882352942
60.28;-5.35;8.39858823529413
60.29;-5.35;8.42211764705882
60.3;-5.35;8.44564705882354
60.31;-5.35;8.46917647058825
60.32;-5.35;8.49270588235296
60.33;-5.35;8.51623529411765
60.34;-5.35;8.53976470588234
60.35;-5.35;8.56329411764708
60.36;-5.35;8.58682352941177
60.37;-5.35;8.61035294117649
60.38;-5.35;8.6338823529412
60.39;-5.35;8.65741176470589
60.4;-5.35;8.6809411764706
60.41;-5.35;8.7044705882353
60.42;-5.35;8.72800000000001
60.43;-5.35;8.75152941176473
60.44;-5.35;8.77505882352942
60.45;-5.35;8.79858823529413
60.46;-5.35;8.82211764705884
60.47;-5.35;8.84564705882353
60.48;-5.35;8.86917647058825
60.49;-5.35;8.89270588235296
60.5;-5.35;8.91623529411765
60.51;-5.35;8.93976470588236
60.52;-5.35;8.96329411764706
60.53;-5.35;8.98682352941177
60.54;-5.35;9.01035294117649
60.55;-5.35;9.03388235294118
60.56;-5.35;9.05741176470589
60.57;-5.35;9.0809411764706
60.58;-5.35;9.10447058823529
60.59;-5.35;9.12800000000001
60.6;-5.35;9.15152941176472
60.61;-5.35;9.17505882352941
60.62;-5.35;9.19858823529413
60.63;-5.35;9.22211764705884
60.64;-5.35;9.24564705882353
60.65;-5.35;9.26917647058825
60.66;-5.35;9.29270588235294
60.67;-5.35;9.31623529411767
60.68;-5.35;9.33976470588236
60.69;-5.35;9.36329411764705
60.7;-5.35;9.38682352941177
60.71;-5.35;9.41035294117648
60.72;-5.35;9.4338823529412
60.73;-5.35;9.45741176470589
60.74;-5.35;9.4809411764706
60.75;-5.35;9.50447058823531
60.76;-5.35;9.52800000000001
60.77;-5.35;9.5515294117647
60.78;-5.35;9.57505882352943
60.79;-5.35;9.59858823529412
60.8;-5.35;9.62211764705884
60.81;-5.35;9.64564705882355
60.82;-5.35;9.66917647058824
60.83;-5.35;9.69270588235296
60.84;-5.35;9.71623529411765
60.85;-5.35;9.73976470588236
60.86;-5.35;9.76329411764707
60.87;-5.35;9.78682352941177
60.88;-5.35;9.81035294117648
60.89;-5.35;9.8338823529412
60.9;-5.35;9.85741176470589
60.91;-5.35;9.8809411764706
60.92;-5.35;9.90447058823531
60.93;-5.35;9.928
60.94;-5.35;9.95152941176472
60.95;-5.35;9.97505882352941
60.96;-5.35;9.99858823529412
60.97;-5.35;10.0221176470588
60.98;-5.35;10.0456470588235
60.99;-5.35;10.0691764705882
61;-5.35;10.092705882353
61.01;-5.35;10.1162352941176
61.02;-5.35;10.1397647058824
61.03;-5.35;10.1632941176471
61.04;-5.35;10.1868235294118
61.05;-5.35;10.2103529411765
61.06;-5.35;10.2338823529412
61.07;-5.35;10.2574117647059
61.08;-5.35;10.2809411764706
61.09;-5.35;10.3044705882353
61.1;-5.35;10.328
61.11;-5.35;10.3515294117647
61.12;-5.35;10.3750588235294
61.13;-5.35;10.3985882352941
61.14;-5.35;10.4221176470588
61.15;-5.35;10.4456470588235
61.16;-5.35;10.4691764705882
61.17;-5.35;10.492705882353
61.18;-5.35;10.5162352941177
61.19;-5.35;10.5397647058824
61.2;-5.35;10.5632941176471
61.21;-5.35;10.5868235294118
61.22;-5.35;10.6103529411765
61.23;-5.35;10.6338823529412
61.24;-5.35;10.6574117647059
61.25;-5.35;10.6809411764706
61.26;-5.35;10.7044705882353
61.27;-5.35;10.728
61.28;-5.35;10.7515294117647
61.29;-5.35;10.7750588235294
61.3;-5.35;10.7985882352941
61.31;-5.35;10.8221176470588
61.32;-5.35;10.8456470588235
61.33;-5.35;10.8691764705882
61.34;-5.35;10.8927058823529
61.35;-5.35;10.9162352941177
61.36;-5.35;10.9397647058824
61.37;-5.35;10.9632941176471
61.38;-5.35;10.9868235294118
61.39;-5.35;11.0103529411765
61.4;-5.35;11.0338823529412
61.41;-5.35;11.0574117647059
61.42;-5.35;11.0809411764706
61.43;-5.35;11.1044705882353
61.44;-5.35;11.128
61.45;-5.35;11.1515294117647
61.46;-5.35;11.1750588235294
61.47;-5.35;11.1985882352941
61.48;-5.35;11.2221176470588
61.49;-5.35;11.2456470588235
61.5;-5.35;11.2691764705883
61.51;-5.35;11.2927058823529
61.52;-5.35;11.3162352941176
61.53;-5.35;11.3397647058824
61.54;-5.35;11.3632941176471
61.55;-5.35;11.3868235294118
61.56;-5.35;11.4103529411765
61.57;-5.35;11.4338823529412
61.58;-5.35;11.4574117647059
61.59;-5.35;11.4809411764706
61.6;-5.35;11.5044705882353
61.61;-5.35;11.528
61.62;-5.35;11.5515294117647
61.63;-5.35;11.5750588235294
61.64;-5.35;11.5985882352941
61.65;-5.35;11.6221176470588
61.66;-5.35;11.6456470588235
61.67;-5.35;11.6691764705883
61.68;-5.35;11.6927058823529
61.69;-5.35;11.7162352941177
61.7;-5.35;11.7397647058823
61.71;-5.35;11.7632941176471
61.72;-5.35;11.7868235294118
61.73;-5.35;11.8103529411765
61.74;-5.35;11.8338823529412
61.75;-5.35;11.8574117647059
61.76;-5.35;11.8809411764706
61.77;-5.35;11.9044705882353
61.78;-5.35;11.928
61.79;-5.35;11.9515294117647
61.8;-5.35;11.9750588235294
61.81;-5.35;11.9985882352941
61.82;-5.35;12.0221176470588
61.83;-5.35;12.0456470588235
61.84;-5.35;12.0691764705882
61.85;-5.35;12.092705882353
61.86;-5.35;12.1162352941177
61.87;-5.35;12.1397647058823
61.88;-5.35;12.1632941176471
61.89;-5.35;12.1868235294118
61.9;-5.35;12.2103529411765
61.91;-5.35;12.2338823529412
61.92;-5.35;12.2574117647059
61.93;-5.35;12.2809411764706
61.94;-5.35;12.3044705882353
61.95;-5.35;12.328
61.96;-5.35;12.3515294117647
61.97;-5.35;12.3750588235294
61.98;-5.35;12.3985882352941
61.99;-5.35;12.4221176470588
62;-5.35;12.4456470588235
62.01;-5.35;12.4691764705882
62.02;-5.35;12.4927058823529
62.03;-5.35;12.5162352941177
62.04;-5.35;12.5397647058824
62.05;-5.35;12.5632941176471
62.06;-5.35;12.5868235294118
62.07;-5.35;12.6103529411765
62.08;-5.35;12.6338823529412
62.09;-5.35;12.6574117647059
62.1;-5.35;12.6809411764706
62.11;-5.35;12.7044705882353
62.12;-5.35;12.728
62.13;-5.35;12.7515294117647
62.14;-5.35;12.7750588235294
62.15;-5.35;12.7985882352941
62.16;-5.35;12.8221176470588
62.17;-5.35;12.8456470588236
62.18;-5.35;12.8691764705882
62.19;-5.35;12.8927058823529
62.2;-5.35;12.9162352941177
62.21;-5.35;12.9397647058824
62.22;-5.35;12.9632941176471
62.23;-5.35;12.9868235294118
62.24;-5.35;13.0103529411765
62.25;-5.35;13.0338823529412
62.26;-5.35;13.0574117647059
62.27;-5.35;13.0809411764706
62.28;-5.35;13.1044705882353
62.29;-5.35;13.128
62.3;-5.35;13.1515294117647
62.31;-5.35;13.1750588235294
62.32;-5.35;13.1985882352941
62.33;-5.35;13.2221176470588
62.34;-5.35;13.2456470588235
62.35;-5.35;13.2691764705882
62.36;-5.35;13.292705882353
62.37;-5.35;13.3162352941177
62.38;-5.35;13.3397647058824
62.39;-5.35;13.3632941176471
62.4;-5.35;13.3868235294118
62.41;-5.35;13.4103529411765
62.42;-5.35;13.4338823529412
62.43;-5.35;13.4574117647059
62.44;-5.35;13.4809411764706
62.45;-5.35;13.5044705882353
62.46;-5.35;13.528
62.47;-5.35;13.5515294117647
62.48;-5.35;13.5750588235294
62.49;-5.35;13.5985882352941
62.5;-5.35;13.6221176470588
62.51;-5.35;13.6456470588235
62.52;-5.35;13.6691764705882
62.53;-5.35;13.692705882353
62.54;-5.35;13.7162352941176
62.55;-5.35;13.7397647058824
62.56;-5.35;13.7632941176471
62.57;-5.35;13.7868235294118
62.58;-5.35;13.8103529411765
62.59;-5.35;13.8338823529412
62.6;-5.35;13.8574117647059
62.61;-5.35;13.8809411764706
62.62;-5.35;13.9044705882353
62.63;-5.35;13.928
62.64;-5.35;13.9515294117647
62.65;-5.35;13.9750588235294
62.66;-5.35;13.9985882352941
62.67;-5.35;14.0221176470588
62.68;-5.35;14.0456470588235
62.69;-5.35;14.0691764705882
62.7;-5.35;14.0927058823529
62.71;-5.35;14.1162352941177
62.72;-5.35;14.1397647058824
62.73;-5.35;14.1632941176471
62.74;-5.35;14.1868235294118
62.75;-5.35;14.2103529411765
62.76;-5.35;14.2338823529412
62.77;-5.35;14.2574117647059
62.78;-5.35;14.2809411764706
62.79;-5.35;14.3044705882353
62.8;-5.35;14.328
62.81;-5.35;14.3044705882353
62.82;-5.35;14.2809411764706
62.83;-5.35;14.2574117647059
62.84;-5.35;14.2338823529412
62.85;-5.35;14.2103529411765
62.86;-5.35;14.1868235294118
62.87;-5.35;14.163294117647
62.88;-5.35;14.1397647058823
62.89;-5.35;14.1162352941176
62.9;-5.35;14.0927058823529
62.91;14.75;14.0691764705882
62.92;14.75;14.0456470588235
62.93;14.75;14.0221176470588
62.94;14.75;13.9985882352941
62.95;14.75;13.9750588235294
62.96;14.75;13.9515294117647
62.97;14.75;13.928
62.98;14.75;13.9044705882353
62.99;14.75;13.8809411764706
63;14.75;13.8574117647059
63.01;14.75;13.8338823529412
63.02;14.75;13.8103529411765
63.03;14.75;13.7868235294117
63.04;14.75;13.7632941176471
63.05;14.75;13.7397647058824
63.06;14.75;13.7162352941176
63.07;14.75;13.6927058823529
63.08;14.75;13.6691764705882
63.09;14.75;13.6456470588235
63.1;14.75;13.6221176470588
63.11;14.75;13.5985882352941
63.12;14.75;13.5750588235294
63.13;14.75;13.5515294117647
63.14;14.75;13.528
63.15;14.75;13.5044705882353
63.16;14.75;13.4809411764706
63.17;14.75;13.4574117647059
63.18;14.75;13.4338823529412
63.19;14.75;13.4103529411765
63.2;14.75;13.3868235294118
63.21;14.75;13.3632941176471
63.22;14.75;13.3397647058823
63.23;14.75;13.3162352941176
63.24;14.75;13.2927058823529
63.25;14.75;13.2691764705882
63.26;14.75;13.2456470588235
63.27;14.75;13.2221176470588
63.28;14.75;13.1985882352941
63.29;14.75;13.1750588235294
63.3;14.75;13.1515294117647
63.31;14.75;13.128
63.32;14.75;13.1044705882353
63.33;14.75;13.0809411764706
63.34;14.75;13.0574117647059
63.35;14.75;13.0338823529411
63.36;14.75;13.0103529411765
63.37;14.75;12.9868235294118
63.38;14.75;12.963294117647
63.39;14.75;12.9397647058823
63.4;14.75;12.9162352941177
63.41;14.75;12.8927058823529
63.42;14.75;12.8691764705882
63.43;14.75;12.8456470588235
63.44;14.75;12.8221176470588
63.45;14.75;12.7985882352941
63.46;14.75;12.7750588235294
63.47;14.75;12.7515294117647
63.48;14.75;12.728
63.49;14.75;12.7044705882353
63.5;14.75;12.6809411764706
63.51;14.75;12.6574117647059
63.52;14.75;12.6338823529412
63.53;14.75;12.6103529411765
63.54;14.75;12.5868235294117
63.55;14.75;12.5632941176471
63.56;14.75;12.5397647058823
63.57;14.75;12.5162352941176
63.58;14.75;12.4927058823529
63.59;14.75;12.4691764705882
63.6;14.75;12.4456470588235
63.61;14.75;12.4221176470588
63.62;14.75;12.3985882352941
63.63;14.75;12.3750588235294
63.64;14.75;12.3515294117647
63.65;14.75;12.328
63.66;14.75;12.3044705882353
63.67;14.75;12.2809411764706
63.68;14.75;12.2574117647059
63.69;14.75;12.2338823529412
63.7;14.75;12.2103529411765
63.71;14.75;12.1868235294118
63.72;14.75;12.1632941176471
63.73;14.75;12.1397647058823
63.74;14.75;12.1162352941176
63.75;14.75;12.0927058823529
63.76;14.75;12.0691764705882
63.77;14.75;12.0456470588235
63.78;14.75;12.0221176470588
63.79;14.75;11.9985882352941
63.8;14.75;11.9750588235294
63.81;14.75;11.9515294117647
63.82;14.75;11.928
63.83;14.75;11.9044705882353
63.84;14.75;11.8809411764706
63.85;14.75;11.8574117647059
63.86;14.75;11.8338823529412
63.87;14.75;11.8103529411765
63.88;14.75;11.7868235294118
63.89;14.75;11.763294117647
63.9;14.75;11.7397647058823
63.91;14.75;11.7162352941176
63.92;14.75;11.6927058823529
63.93;14.75;11.6691764705882
63.94;14.75;11.6456470588235
63.95;14.75;11.6221176470588
63.96;14.75;11.5985882352941
63.97;14.75;11.5750588235294
63.98;14.75;11.5515294117647
63.99;14.75;11.528
64;14.75;11.5044705882353
64.01;14.75;11.4809411764706
64.02;14.75;11.4574117647059
64.03;14.75;11.4338823529412
64.04;14.75;11.4103529411765
64.05;14.75;11.3868235294118
64.06;14.75;11.363294117647
64.07;14.75;11.3397647058824
64.08;14.75;11.3162352941176
64.09;14.75;11.2927058823529
64.1;14.75;11.2691764705882
64.11;14.75;11.2456470588235
64.12;14.75;11.2221176470588
64.13;14.75;11.1985882352941
64.14;14.75;11.1750588235294
64.15;14.75;11.1515294117647
64.16;14.75;11.128
64.17;14.75;11.1044705882353
64.18;14.75;11.0809411764706
64.19;14.75;11.0574117647059
64.2;14.75;11.0338823529412
64.21;14.75;11.0103529411764
64.22;14.75;10.9868235294118
64.23;14.75;10.9632941176471
64.24;14.75;10.9397647058823
64.25;14.75;10.9162352941176
64.26;14.75;10.8927058823529
64.27;14.75;10.8691764705882
64.28;14.75;10.8456470588235
64.29;14.75;10.8221176470588
64.3;14.75;10.7985882352941
64.31;14.75;10.7750588235294
64.32;14.75;10.7515294117647
64.33;14.75;10.728
64.34;14.75;10.7044705882353
64.35;14.75;10.6809411764706
64.36;14.75;10.6574117647059
64.37;14.75;10.6338823529412
64.38;14.75;10.6103529411765
64.39;14.75;10.5868235294118
64.4;14.75;10.563294117647
64.41;14.75;10.5397647058824
64.42;14.75;10.5162352941176
64.43;14.75;10.4927058823529
64.44;14.75;10.4691764705882
64.45;14.75;10.4456470588235
64.46;14.75;10.4221176470588
64.47;14.75;10.3985882352941
64.48;14.75;10.3750588235294
64.49;14.75;10.3515294117647
64.5;14.75;10.328
64.51;14.75;10.3044705882353
64.52;14.75;10.2809411764706
64.53;14.75;10.2574117647059
64.54;14.75;10.2338823529412
64.55;14.75;10.2103529411765
64.56;14.75;10.1868235294117
64.57;14.75;10.1632941176471
64.58;14.75;10.1397647058823
64.59;14.75;10.1162352941176
64.6;14.75;10.092705882353
64.61;14.75;10.0691764705882
64.62;14.75;10.0456470588235
64.63;14.75;10.0221176470588
64.64;14.75;9.9985882352941
64.65;14.75;9.97505882352938
64.66;14.75;9.95152941176469
64.67;14.75;9.92799999999998
64.68;14.75;9.90447058823527
64.69;14.75;9.88094117647058
64.7;14.75;9.85741176470591
64.71;14.75;9.83388235294115
64.72;14.75;9.81035294117645
64.73;14.75;9.78682352941179
64.74;14.75;9.76329411764703
64.75;14.75;9.73976470588234
64.76;14.75;9.71623529411767
64.77;14.75;9.69270588235293
64.78;14.75;9.66917647058822
64.79;14.75;9.64564705882353
64.8;14.75;9.62211764705881
64.81;14.75;9.5985882352941
64.82;14.75;9.57505882352941
64.83;14.75;9.55152941176469
64.84;14.75;9.52799999999998
64.85;14.75;9.50447058823529
64.86;14.75;9.48094117647058
64.87;14.75;9.45741176470586
64.88;14.75;9.43388235294117
64.89;14.75;9.41035294117646
64.9;14.75;9.38682352941174
64.91;14.75;9.36329411764705
64.92;14.75;9.33976470588234
64.93;14.75;9.31623529411763
64.94;14.75;9.29270588235293
64.95;14.75;9.26917647058825
64.96;14.75;9.24564705882351
64.97;14.75;9.22211764705882
64.98;14.75;9.19858823529412
64.99;14.75;9.17505882352939
65;14.75;9.1515294117647
65.01;14.75;9.128
65.02;14.75;9.10447058823529
65.03;14.75;9.08094117647058
65.04;14.75;9.05741176470589
65.05;14.75;9.03388235294117
65.06;14.75;9.01035294117646
65.07;14.75;8.98682352941177
65.08;14.75;8.96329411764706
65.09;14.75;8.93976470588234
65.1;14.75;8.91623529411765
65.11;14.75;8.89270588235294
65.12;14.75;8.86917647058822
65.13;14.75;8.84564705882353
65.14;14.75;8.82211764705882
65.15;14.75;8.79858823529411
65.16;14.75;8.77505882352941
65.17;14.75;8.7515294117647
65.18;14.75;8.72799999999996
65.19;14.75;8.70447058823529
65.2;14.75;8.6809411764706
65.21;14.75;8.65741176470585
65.22;14.75;8.63388235294118
65.23;14.75;8.61035294117648
65.24;14.75;8.58682352941173
65.25;14.75;8.56329411764706
65.26;14.75;8.53976470588237
65.27;14.75;8.51623529411765
65.28;14.75;8.49270588235292
65.29;14.75;8.46917647058825
65.3;14.75;8.44564705882353
65.31;14.75;8.4221176470588
65.32;14.75;8.39858823529413
65.33;14.75;8.37505882352942
65.34;14.75;8.35152941176468
65.35;14.75;8.32800000000001
65.36;14.75;8.30447058823528
65.37;14.75;8.28094117647056
65.38;14.75;8.25741176470589
65.39;14.75;8.23388235294115
65.4;14.75;8.21035294117644
65.41;14.75;8.18682352941175
65.42;14.75;8.16329411764704
65.43;14.75;8.13976470588232
65.44;14.75;8.11623529411763
65.45;14.75;8.09270588235296
65.46;14.75;8.0691764705882
65.47;14.75;8.04564705882352
65.48;14.75;8.02211764705884
65.49;14.75;7.99858823529409
65.5;14.75;7.97505882352939
65.51;14.75;7.95152941176473
65.52;14.75;7.92799999999999
65.53;14.75;7.90447058823528
65.54;14.75;7.88094117647059
65.55;14.75;7.85741176470587
65.56;14.75;7.83388235294116
65.57;14.75;7.81035294117647
65.58;14.75;7.78682352941175
65.59;14.75;7.76329411764704
65.6;14.75;7.73976470588235
65.61;14.75;7.71623529411763
65.62;14.75;7.69270588235292
65.63;14.75;7.66917647058823
65.64;14.75;7.64564705882351
65.65;14.75;7.6221176470588
65.66;14.75;7.59858823529411
65.67;14.75;7.5750588235294
65.68;14.75;7.55152941176468
65.69;14.75;7.52799999999999
65.7;14.75;7.5044705882353
65.71;14.75;7.48094117647057
65.72;14.75;7.45741176470587
65.73;14.75;7.43388235294119
65.74;14.75;7.41035294117645
65.75;14.75;7.38682352941175
65.76;14.75;7.36329411764707
65.77;14.75;7.33976470588235
65.78;14.75;7.31623529411764
65.79;14.75;7.29270588235295
65.8;14.75;7.26917647058823
65.81;14.75;7.24564705882352
65.82;14.75;7.22211764705883
65.83;14.75;7.19858823529411
65.84;14.75;7.1750588235294
65.85;14.75;7.15152941176471
65.86;14.75;7.12799999999999
65.87;14.75;7.10447058823528
65.88;14.75;7.08094117647059
65.89;14.75;7.05741176470588
65.9;14.75;7.03388235294116
65.91;14.75;7.01035294117647
65.92;14.75;6.98682352941176
65.93;14.75;6.96329411764702
65.94;14.75;6.93976470588235
65.95;14.75;6.91623529411764
65.96;14.75;6.8927058823529
65.97;14.75;6.86917647058823
65.98;14.75;6.84564705882354
65.99;14.75;6.82211764705878
66;14.75;6.79858823529412
66.01;14.75;6.77505882352942
66.02;14.75;6.75152941176471
66.03;14.75;6.728
66.04;14.75;6.7044705882353
66.05;14.75;6.68094117647059
66.06;14.75;6.65741176470586
66.07;14.75;6.63388235294119
66.08;14.75;6.61035294117647
66.09;14.75;6.58682352941174
66.1;14.75;6.56329411764707
66.11;14.75;6.53976470588233
66.12;14.75;6.51623529411762
66.13;14.75;6.49270588235295
66.14;14.75;6.46917647058822
66.15;14.75;6.4456470588235
66.16;14.75;6.42211764705881
66.17;14.75;6.3985882352941
66.18;14.75;6.37505882352938
66.19;14.75;6.35152941176469
66.2;14.75;6.32799999999998
66.21;14.75;6.30447058823526
66.22;14.75;6.28094117647057
66.23;14.75;6.2574117647059
66.24;14.75;6.23388235294114
66.25;14.75;6.21035294117646
66.26;14.75;6.18682352941178
66.27;14.75;6.16329411764705
66.28;14.75;6.13976470588234
66.29;14.75;6.11623529411764
66.3;14.75;6.09270588235293
66.31;14.75;6.06917647058822
66.32;14.75;6.04564705882353
66.33;14.75;6.02211764705881
66.34;14.75;5.9985882352941
66.35;14.75;5.97505882352941
66.36;14.75;5.9515294117647
66.37;14.75;5.92799999999998
66.38;14.75;5.90447058823529
66.39;14.75;5.88094117647058
66.4;14.75;5.85741176470586
66.41;14.75;5.83388235294117
66.42;14.75;5.81035294117645
66.43;14.75;5.78682352941174
66.44;14.75;5.76329411764705
66.45;14.75;5.73976470588234
66.46;14.75;5.71623529411762
66.47;14.75;5.69270588235293
66.48;14.75;5.66917647058824
66.49;14.75;5.6456470588235
66.5;14.75;5.62211764705881
66.51;14.75;5.59858823529412
66.52;14.75;5.57505882352941
66.53;14.75;5.55152941176469
66.54;14.75;5.52800000000001
66.55;14.75;5.50447058823529
66.56;14.75;5.48094117647057
66.57;14.75;5.45741176470589
66.58;14.75;5.43388235294117
66.59;14.75;5.41035294117646
66.6;14.75;5.38682352941177
66.61;14.75;5.36329411764705
66.62;14.75;5.33976470588234
66.63;14.75;5.31623529411765
66.64;14.75;5.29270588235293
66.65;14.75;5.26917647058822
66.66;14.75;5.24564705882353
66.67;14.75;5.22211764705881
66.68;14.75;5.19858823529408
66.69;14.75;5.17505882352941
66.7;14.75;5.1515294117647
66.71;14.75;5.12799999999996
66.72;14.75;5.10447058823529
66.73;14.75;5.0809411764706
66.74;14.75;5.05741176470584
66.75;14.75;5.03388235294117
66.76;14.75;5.01035294117648
66.77;14.75;4.98682352941177
66.78;14.75;4.96329411764705
66.79;14.75;4.93976470588237
66.8;14.75;4.91623529411765
66.81;14.75;4.89270588235292
66.82;14.75;4.86917647058825
66.83;14.75;4.84564705882353
66.84;14.75;4.8221176470588
66.85;14.75;4.79858823529413
66.86;14.75;4.77505882352939
66.87;14.75;4.75152941176468
66.88;14.75;4.72800000000001
66.89;14.75;4.70447058823527
66.9;14.75;4.68094117647056
66.91;14.75;4.65741176470589
66.92;14.75;4.63388235294115
66.93;14.75;4.61035294117644
66.94;14.75;4.58682352941175
66.95;14.75;4.56329411764704
66.96;14.75;4.53976470588232
66.97;14.75;4.51623529411763
66.98;14.75;4.49270588235296
66.99;14.75;4.4691764705882
67;14.75;4.44564705882351
67.01;14.75;4.42211764705884
67.02;14.75;4.39858823529411
67.03;14.75;4.37505882352939
67.04;14.75;4.35152941176472
67.05;14.75;4.32799999999999
67.06;14.75;4.30447058823528
67.07;14.75;4.28094117647058
67.08;14.75;4.25741176470587
67.09;14.75;4.23388235294116
67.1;14.75;4.21035294117647
67.11;14.75;4.18682352941175
67.12;14.75;4.16329411764704
67.13;14.75;4.13976470588235
67.14;14.75;4.11623529411763
67.15;14.75;4.09270588235292
67.16;14.75;4.06917647058823
67.17;14.75;4.04564705882352
67.18;14.75;4.0221176470588
67.19;14.75;3.99858823529411
67.2;14.75;3.9750588235294
67.21;14.75;3.95152941176468
67.22;14.75;3.92799999999999
67.23;14.75;3.9044705882353
67.24;14.75;3.88094117647056
67.25;14.75;3.85741176470587
67.26;14.75;3.83388235294118
67.27;14.75;3.81035294117647
67.28;14.75;3.78682352941176
67.29;14.75;3.76329411764706
67.3;14.75;3.73976470588235
67.31;14.75;3.71623529411764
67.32;14.75;3.69270588235294
67.33;14.75;3.66917647058823
67.34;14.75;3.64564705882352
67.35;14.75;3.62211764705883
67.36;14.75;3.59858823529411
67.37;14.75;3.5750588235294
67.38;14.75;3.55152941176471
67.39;14.75;3.52799999999999
67.4;14.75;3.50447058823528
67.41;14.75;3.48094117647059
67.42;14.75;3.45741176470588
67.43;14.75;3.43388235294116
67.44;14.75;3.41035294117647
67.45;14.75;3.38682352941176
67.46;14.75;3.36329411764702
67.47;14.75;3.33976470588235
67.48;14.75;3.31623529411766
67.49;14.75;3.2927058823529
67.5;14.75;3.26917647058823
67.51;14.75;3.24564705882354
67.52;14.75;3.22211764705883
67.53;14.75;3.19858823529411
67.54;14.75;3.17505882352942
67.55;14.75;3.15152941176471
67.56;14.75;3.12799999999997
67.57;14.75;3.10447058823531
67.58;14.75;3.08094117647059
67.59;14.75;3.05741176470585
67.6;14.75;3.03388235294119
67.61;14.75;3.01035294117647
67.62;14.75;2.98682352941174
67.63;14.75;2.96329411764707
67.64;14.75;2.93976470588233
67.65;14.75;2.91623529411762
67.66;14.75;2.89270588235295
67.67;14.75;2.86917647058821
67.68;14.75;2.8456470588235
67.69;14.75;2.82211764705881
67.7;14.75;2.79858823529409
67.71;14.75;2.77505882352938
67.72;14.75;2.75152941176469
67.73;14.75;2.72800000000002
67.74;14.75;2.70447058823526
67.75;14.75;2.68094117647057
67.76;14.75;2.6574117647059
67.77;14.75;2.63388235294116
67.78;14.75;2.61035294117645
67.79;14.75;2.58682352941178
67.8;14.75;2.56329411764705
67.81;14.75;2.53976470588233
67.82;14.75;2.51623529411764
67.83;14.75;2.49270588235293
67.84;14.75;2.46917647058821
67.85;14.75;2.44564705882352
67.86;14.75;2.42211764705881
67.87;14.75;2.3985882352941
67.88;14.75;2.3750588235294
67.89;14.75;2.35152941176469
67.9;14.75;2.32799999999998
67.91;14.75;2.30447058823529
67.92;14.75;2.28094117647057
67.93;14.75;2.25741176470586
67.94;14.75;2.23388235294117
67.95;14.75;2.21035294117645
67.96;14.75;2.18682352941174
67.97;14.75;2.16329411764705
67.98;14.75;2.13976470588236
67.99;14.75;2.11623529411762
68;14.75;2.09270588235293
68.01;14.75;2.06917647058824
68.02;14.75;2.04564705882353
68.03;14.75;2.02211764705881
68.04;14.75;1.99858823529412
68.05;14.75;1.97505882352941
68.06;14.75;1.95152941176469
68.07;14.75;1.928
68.08;14.75;1.90447058823529
68.09;14.75;1.88094117647058
68.1;14.75;1.85741176470588
68.11;14.75;1.83388235294117
68.12;14.75;1.81035294117646
68.13;14.75;1.78682352941176
68.14;14.75;1.76329411764705
68.15;14.75;1.73976470588234
68.16;14.75;1.71623529411765
68.17;14.75;1.69270588235293
68.18;14.75;1.66917647058822
68.19;14.75;1.64564705882353
68.2;14.75;1.62211764705882
68.21;14.75;1.59858823529408
68.22;14.75;1.57505882352941
68.23;14.75;1.5515294117647
68.24;14.75;1.528
68.25;14.75;1.50447058823529
68.26;14.75;1.4809411764706
68.27;14.75;1.45741176470589
68.28;14.75;1.43388235294117
68.29;14.75;1.41035294117648
68.3;14.75;1.38682352941177
68.31;14.75;1.36329411764705
68.32;14.75;1.33976470588236
68.33;14.75;1.31623529411765
68.34;14.75;1.29270588235291
68.35;14.75;1.26917647058824
68.36;14.75;1.24564705882353
68.37;14.75;1.22211764705879
68.38;14.75;1.19858823529413
68.39;14.75;1.17505882352939
68.4;14.75;1.15152941176467
68.41;14.75;1.12800000000001
68.42;14.75;1.10447058823527
68.43;14.75;1.08094117647056
68.44;14.75;1.05741176470589
68.45;14.75;1.03388235294115
68.46;14.75;1.01035294117644
68.47;14.75;0.986823529411748
68.48;14.75;0.963294117647033
68.49;14.75;0.939764705882366
68.5;14.75;0.916235294117628
68.51;14.75;0.892705882352962
68.52;14.75;0.869176470588224
68.53;14.75;0.845647058823508
68.54;14.75;0.822117647058842
68.55;14.75;0.798588235294104
68.56;14.75;0.775058823529393
68.57;14.75;0.751529411764699
68.58;14.75;0.727999999999984
68.59;14.75;0.704470588235273
68.6;14.75;0.680941176470579
68.61;14.75;0.657411764705868
68.62;14.75;0.633882352941153
68.63;14.75;0.610352941176464
68.64;14.75;0.586823529411748
68.65;14.75;0.563294117647037
68.66;14.75;0.539764705882344
68.67;14.75;0.516235294117628
68.68;14.75;0.492705882352917
68.69;14.75;0.469176470588224
68.7;14.75;0.445647058823512
68.71;14.75;0.422117647058797
68.72;14.75;0.398588235294108
68.73;14.75;0.375058823529392
68.74;14.75;0.351529411764703
68.75;14.75;0.327999999999988
68.76;14.75;0.304470588235299
68.77;14.75;0.280941176470583
68.78;14.75;0.257411764705868
68.79;14.75;0.233882352941179
68.8;14.75;0.210352941176463
68.81;14.75;0.186823529411752
68.82;14.75;0.163294117647059
68.83;14.75;0.139764705882348
68.84;14.75;0.116235294117632
68.85;14.75;0.0927058823529432
68.86;14.75;0.0691764705882276
68.87;14.75;0.0456470588235121
68.88;14.75;0.0221176470588231
68.89;14.75;-0.00141176470589244
68.9;14.75;-0.0249411764706036
68.91;14.75;-0.0484705882352969
68.92;14.75;-0.0720000000000081
68.93;14.75;-0.0955294117647236
68.94;14.75;-0.119058823529413
68.95;14.75;-0.142588235294128
68.96;14.75;-0.166117647058866
68.97;14.75;-0.189647058823533
68.98;14.75;-0.213176470588248
68.99;14.75;-0.236705882352937
69;14.75;-0.260235294117653
69.01;14.75;-0.283764705882342
69.02;14.75;-0.307294117647057
69.03;14.75;-0.330823529411768
69.04;14.75;-0.354352941176462
69.05;14.75;-0.377882352941173
69.06;14.75;-0.401411764705888
69.07;14.75;-0.424941176470582
69.08;14.75;-0.448470588235293
69.09;14.75;-0.472000000000031
69.1;14.75;-0.495529411764697
69.11;14.75;-0.519058823529413
69.12;14.75;-0.542588235294151
69.13;14.75;-0.566117647058817
69.14;14.75;-0.589647058823555
69.15;14.75;-0.613176470588266
69.16;14.75;-0.636705882352937
69.17;14.75;-0.660235294117671
69.18;14.75;-0.683764705882386
69.19;14.75;-0.707294117647053
69.2;14.75;-0.730823529411791
69.21;14.75;-0.754352941176506
69.22;14.75;-0.777882352941195
69.23;14.75;-0.801411764705911
69.24;14.75;-0.824941176470578
69.25;14.75;-0.848470588235315
69.26;14.75;-0.871999999999982
69.27;14.75;-0.89552941176472
69.28;14.75;-0.919058823529431
69.29;14.75;-0.942588235294102
69.3;14.75;-0.966117647058836
69.31;14.75;-0.989647058823551
69.32;14.75;-1.01317647058822
69.33;14.75;-1.03670588235296
69.34;14.75;-1.06023529411767
69.35;14.75;-1.08376470588236
69.36;14.75;-1.10729411764708
69.37;14.75;-1.13082352941179
69.38;14.75;-1.15435294117648
69.39;14.75;-1.17788235294119
69.4;14.75;-1.20141176470591
69.41;14.75;-1.2249411764706
69.42;14.75;-1.24847058823531
69.43;14.75;-1.27200000000003
69.44;14.75;-1.29552941176472
69.45;14.75;-1.31905882352943
69.46;14.75;-1.34258823529414
69.47;14.75;-1.36611764705884
69.48;14.75;-1.38964705882355
69.49;14.75;-1.41317647058824
69.5;14.75;-1.43670588235295
69.51;14.75;-1.46023529411764
69.52;14.75;-1.48376470588236
69.53;14.75;-1.50729411764707
69.54;14.75;-1.53082352941176
69.55;14.75;-1.55435294117648
69.56;14.75;-1.57788235294119
69.57;14.75;-1.60141176470588
69.58;14.75;-1.6249411764706
69.59;14.75;-1.64847058823531
69.6;14.75;-1.672
69.61;14.75;-1.69552941176472
69.62;14.75;-1.71905882352943
69.63;14.75;-1.74258823529412
69.64;14.75;-1.76611764705883
69.65;14.75;-1.78964705882355
69.66;14.75;-1.81317647058824
69.67;14.75;-1.83670588235295
69.68;14.75;-1.86023529411766
69.69;14.75;-1.88376470588236
69.7;14.75;-1.90729411764707
69.71;14.75;-1.93082352941178
69.72;14.75;-1.95435294117648
69.73;14.75;-1.97788235294119
69.74;14.75;-2.00141176470588
69.75;14.75;-2.02494117647059
69.76;14.75;-2.04847058823529
69.77;14.75;-2.072
69.78;14.75;-2.09552941176471
69.79;14.75;-2.1190588235294
69.8;14.75;-2.14258823529412
69.81;14.75;-2.16611764705883
69.82;14.75;-2.18964705882352
69.83;14.75;-2.21317647058824
69.84;14.75;-2.23670588235297
69.85;14.75;-2.26023529411764
69.86;14.75;-2.28376470588235
69.87;14.75;-2.30729411764709
69.88;14.75;-2.33082352941176
69.89;14.75;-2.35435294117647
69.9;14.75;-2.37788235294121
69.91;14.75;-2.40141176470588
69.92;14.75;-2.42494117647061
69.93;14.75;-2.44847058823533
69.94;14.75;-2.472
69.95;14.75;-2.49552941176473
69.96;14.75;-2.51905882352945
69.97;14.75;-2.54258823529414
69.98;14.75;-2.56611764705885
69.99;14.75;-2.58964705882352
70;14.75;-2.61317647058825
70.01;14.75;-2.63670588235293
70.02;14.75;-2.66023529411764
70.03;14.75;-2.68376470588237
70.04;14.75;-2.70729411764704
70.05;14.75;-2.73082352941178
70.06;14.75;-2.75435294117649
70.07;14.75;-2.77788235294116
70.08;14.75;-2.8014117647059
70.09;14.75;-2.82494117647061
70.1;14.75;-2.8484705882353
70.11;14.75;-2.87200000000001
70.12;14.75;-2.89552941176473
70.13;14.75;-2.91905882352942
70.14;14.75;-2.94258823529414
70.15;14.75;-2.96611764705885
70.16;14.75;-2.98964705882354
70.17;14.75;-3.01317647058826
70.18;14.75;-3.03670588235297
70.19;14.75;-3.06023529411766
70.2;14.75;-3.08376470588237
70.21;14.75;-3.10729411764709
70.22;14.75;-3.13082352941178
70.23;14.75;-3.15435294117649
70.24;14.75;-3.17788235294118
70.25;14.75;-3.2014117647059
70.26;14.75;-3.22494117647059
70.27;14.75;-3.2484705882353
70.28;14.75;-3.27200000000002
70.29;14.75;-3.2955294117647
70.3;14.75;-3.31905882352942
70.31;14.75;-3.34258823529413
70.32;14.75;-3.36611764705882
70.33;14.75;-3.38964705882354
70.34;14.75;-3.41317647058825
70.35;14.75;-3.43670588235294
70.36;14.75;-3.46023529411766
70.37;14.75;-3.48376470588237
70.38;14.75;-3.50729411764706
70.39;14.75;-3.53082352941178
70.4;14.75;-3.55435294117649
70.41;14.75;-3.57788235294118
70.42;14.75;-3.60141176470589
70.43;14.75;-3.62494117647061
70.44;14.75;-3.6484705882353
70.45;14.75;-3.67200000000001
70.46;14.75;-3.69552941176473
70.47;14.75;-3.71905882352941
70.48;14.75;-3.74258823529413
70.49;14.75;-3.76611764705882
70.5;14.75;-3.78964705882354
70.51;14.75;-3.81317647058822
70.52;14.75;-3.83670588235294
70.53;14.75;-3.86023529411766
70.54;14.75;-3.88376470588234
70.55;14.75;-3.90729411764706
70.56;14.75;-3.93082352941177
70.57;14.75;-3.95435294117647
70.58;14.75;-3.97788235294118
70.59;14.75;-4.00141176470589
70.6;14.75;-4.02494117647058
70.61;14.75;-4.0484705882353
70.62;14.75;-4.07200000000003
70.63;14.75;-4.0955294117647
70.64;14.75;-4.11905882352942
70.65;14.75;-4.14258823529415
70.66;14.75;-4.16611764705882
70.67;14.75;-4.18964705882355
70.68;14.75;-4.21317647058827
70.69;14.75;-4.23670588235294
70.7;14.75;-4.26023529411767
70.71;14.75;-4.28376470588239
70.72;14.75;-4.30729411764706
70.73;14.75;-4.33082352941179
70.74;14.75;-4.35435294117646
70.75;14.75;-4.3778823529412
70.76;14.75;-4.40141176470587
70.77;14.75;-4.42494117647058
70.78;14.75;-4.44847058823531
70.79;14.75;-4.47199999999999
70.8;14.75;-4.49552941176472
70.81;14.75;-4.51905882352943
70.82;14.75;-4.54258823529411
70.83;14.75;-4.56611764705884
70.84;14.75;-4.58964705882355
70.85;14.75;-4.61317647058824
70.86;14.75;-4.63670588235296
70.87;14.75;-4.66023529411767
70.88;14.75;-4.68376470588236
70.89;14.75;-4.70729411764708
70.9;14.75;-4.73082352941179
70.91;14.75;-4.75435294117648
70.92;14.75;-4.77788235294119
70.93;14.75;-4.80141176470591
70.94;14.75;-4.8249411764706
70.95;14.75;-4.84847058823531
70.96;14.75;-4.87200000000003
70.97;14.75;-4.89552941176472
70.98;14.75;-4.91905882352944
70.99;14.75;-4.94258823529412
71;14.75;-4.96611764705884
71.01;14.75;-4.98964705882353
71.02;14.75;-5.01317647058824
71.03;14.75;-5.03670588235295
71.04;14.75;-5.06023529411765
71.05;14.75;-5.08376470588236
71.06;14.75;-5.10729411764707
71.07;14.75;-5.13082352941176
71.08;14.75;-5.15435294117648
71.09;14.75;-5.1778823529412
71.1;14.75;-5.20141176470588
71.11;14.75;-5.2249411764706
71.12;14.75;-5.24847058823531
71.13;14.75;-5.272
71.14;14.75;-5.29552941176471
71.15;14.75;-5.31905882352943
71.16;14.75;-5.34258823529412
71.17;14.75;-5.36611764705883
71.18;14.75;-5.38964705882355
71.19;14.75;-5.41317647058824
71.2;14.75;-5.43670588235296
71.21;14.75;-5.46023529411767
71.22;14.75;-5.48376470588236
71.23;14.75;-5.50729411764707
71.24;14.75;-5.53082352941176
71.25;14.75;-5.55435294117647
71.26;14.75;-5.57788235294117
71.27;14.75;-5.60141176470588
71.28;14.75;-5.6249411764706
71.29;14.75;-5.64847058823529
71.3;14.75;-5.672
71.31;14.75;-5.64847058823529
71.32;14.75;-5.6249411764706
71.33;14.75;-5.60141176470588
71.34;14.75;-5.57788235294117
71.35;14.75;-5.55435294117648
71.36;14.75;-5.53082352941176
71.37;14.75;-5.50729411764703
71.38;14.75;-5.48376470588236
71.39;14.75;-5.46023529411764
71.4;14.75;-5.43670588235291
71.41;-5.35;-5.41317647058824
71.42;-5.35;-5.38964705882352
71.43;-5.35;-5.36611764705879
71.44;-5.35;-5.34258823529412
71.45;-5.35;-5.31905882352938
71.46;-5.35;-5.29552941176467
71.47;-5.35;-5.272
71.48;-5.35;-5.24847058823527
71.49;-5.35;-5.2249411764706
71.5;-5.35;-5.20141176470586
71.51;-5.35;-5.17788235294119
71.52;-5.35;-5.15435294117648
71.53;-5.35;-5.13082352941174
71.54;-5.35;-5.10729411764707
71.55;-5.35;-5.08376470588234
71.56;-5.35;-5.06023529411762
71.57;-5.35;-5.03670588235295
71.58;-5.35;-5.01317647058822
71.59;-5.35;-4.9896470588235
71.6;-5.35;-4.96611764705884
71.61;-5.35;-4.9425882352941
71.62;-5.35;-4.91905882352939
71.63;-5.35;-4.8955294117647
71.64;-5.35;-4.87199999999998
71.65;-5.35;-4.84847058823527
71.66;-5.35;-4.82494117647058
71.67;-5.35;-4.80141176470586
71.68;-5.35;-4.77788235294115
71.69;-5.35;-4.75435294117646
71.7;-5.35;-4.73082352941174
71.71;-5.35;-4.70729411764703
71.72;-5.35;-4.68376470588234
71.73;-5.35;-4.66023529411763
71.74;-5.35;-4.63670588235293
71.75;-5.35;-4.61317647058822
71.76;-5.35;-4.58964705882353
71.77;-5.35;-4.56611764705882
71.78;-5.35;-4.5425882352941
71.79;-5.35;-4.51905882352941
71.8;-5.35;-4.4955294117647
71.81;-5.35;-4.47199999999998
71.82;-5.35;-4.44847058823529
71.83;-5.35;-4.42494117647058
71.84;-5.35;-4.40141176470587
71.85;-5.35;-4.37788235294117
71.86;-5.35;-4.35435294117646
71.87;-5.35;-4.33082352941175
71.88;-5.35;-4.30729411764705
71.89;-5.35;-4.28376470588234
71.9;-5.35;-4.26023529411763
71.91;-5.35;-4.23670588235294
71.92;-5.35;-4.21317647058822
71.93;-5.35;-4.18964705882351
71.94;-5.35;-4.16611764705882
71.95;-5.35;-4.14258823529411
71.96;-5.35;-4.11905882352939
71.97;-5.35;-4.0955294117647
71.98;-5.35;-4.07199999999999
71.99;-5.35;-4.04847058823529
72;-5.35;-4.02494117647058
72.01;-5.35;-4.00141176470589
72.02;-5.35;-3.97788235294118
72.03;-5.35;-3.95435294117646
72.04;-5.35;-3.93082352941177
72.05;-5.35;-3.90729411764706
72.06;-5.35;-3.88376470588234
72.07;-5.35;-3.86023529411765
72.08;-5.35;-3.83670588235294
72.09;-5.35;-3.81317647058823
72.1;-5.35;-3.78964705882353
72.11;-5.35;-3.76611764705882
72.12;-5.35;-3.74258823529411
72.13;-5.35;-3.71905882352941
72.14;-5.35;-3.6955294117647
72.15;-5.35;-3.67199999999997
72.16;-5.35;-3.6484705882353
72.17;-5.35;-3.62494117647058
72.18;-5.35;-3.60141176470585
72.19;-5.35;-3.57788235294118
72.2;-5.35;-3.55435294117644
72.21;-5.35;-3.53082352941173
72.22;-5.35;-3.50729411764706
72.23;-5.35;-3.48376470588232
72.24;-5.35;-3.46023529411766
72.25;-5.35;-3.43670588235292
72.26;-5.35;-3.41317647058825
72.27;-5.35;-3.38964705882354
72.28;-5.35;-3.3661176470588
72.29;-5.35;-3.34258823529413
72.3;-5.35;-3.31905882352942
72.31;-5.35;-3.29552941176468
72.32;-5.35;-3.27200000000001
72.33;-5.35;-3.24847058823528
72.34;-5.35;-3.22494117647056
72.35;-5.35;-3.2014117647059
72.36;-5.35;-3.17788235294116
72.37;-5.35;-3.15435294117644
72.38;-5.35;-3.13082352941175
72.39;-5.35;-3.10729411764704
72.4;-5.35;-3.08376470588233
72.41;-5.35;-3.06023529411763
72.42;-5.35;-3.03670588235292
72.43;-5.35;-3.01317647058821
72.44;-5.35;-2.98964705882352
72.45;-5.35;-2.9661176470588
72.46;-5.35;-2.94258823529409
72.47;-5.35;-2.9190588235294
72.48;-5.35;-2.89552941176468
72.49;-5.35;-2.87199999999999
72.5;-5.35;-2.84847058823528
72.51;-5.35;-2.82494117647059
72.52;-5.35;-2.80141176470587
72.53;-5.35;-2.77788235294116
72.54;-5.35;-2.75435294117647
72.55;-5.35;-2.73082352941176
72.56;-5.35;-2.70729411764704
72.57;-5.35;-2.68376470588235
72.58;-5.35;-2.66023529411764
72.59;-5.35;-2.63670588235292
72.6;-5.35;-2.61317647058823
72.61;-5.35;-2.58964705882352
72.62;-5.35;-2.5661176470588
72.63;-5.35;-2.54258823529411
72.64;-5.35;-2.5190588235294
72.65;-5.35;-2.49552941176469
72.66;-5.35;-2.472
72.67;-5.35;-2.44847058823528
72.68;-5.35;-2.42494117647057
72.69;-5.35;-2.40141176470588
72.7;-5.35;-2.37788235294116
72.71;-5.35;-2.35435294117645
72.72;-5.35;-2.33082352941176
72.73;-5.35;-2.30729411764704
72.74;-5.35;-2.28376470588235
72.75;-5.35;-2.26023529411764
72.76;-5.35;-2.23670588235295
72.77;-5.35;-2.21317647058823
72.78;-5.35;-2.18964705882352
72.79;-5.35;-2.16611764705883
72.8;-5.35;-2.14258823529412
72.81;-5.35;-2.1190588235294
72.82;-5.35;-2.09552941176471
72.83;-5.35;-2.072
72.84;-5.35;-2.04847058823528
72.85;-5.35;-2.02494117647059
72.86;-5.35;-2.00141176470588
72.87;-5.35;-1.97788235294117
72.88;-5.35;-1.95435294117647
72.89;-5.35;-1.93082352941176
72.9;-5.35;-1.90729411764702
72.91;-5.35;-1.88376470588236
72.92;-5.35;-1.86023529411764
72.93;-5.35;-1.8367058823529
72.94;-5.35;-1.81317647058824
72.95;-5.35;-1.7896470588235
72.96;-5.35;-1.76611764705879
72.97;-5.35;-1.74258823529412
72.98;-5.35;-1.71905882352938
72.99;-5.35;-1.69552941176471
73;-5.35;-1.672
73.01;-5.35;-1.64847058823531
73.02;-5.35;-1.6249411764706
73.03;-5.35;-1.60141176470586
73.04;-5.35;-1.57788235294119
73.05;-5.35;-1.55435294117648
73.06;-5.35;-1.53082352941174
73.07;-5.35;-1.50729411764707
73.08;-5.35;-1.48376470588233
73.09;-5.35;-1.46023529411762
73.1;-5.35;-1.43670588235295
73.11;-5.35;-1.41317647058822
73.12;-5.35;-1.3896470588235
73.13;-5.35;-1.36611764705881
73.14;-5.35;-1.3425882352941
73.15;-5.35;-1.31905882352938
73.16;-5.35;-1.29552941176469
73.17;-5.35;-1.27199999999998
73.18;-5.35;-1.24847058823527
73.19;-5.35;-1.22494117647057
73.2;-5.35;-1.20141176470586
73.21;-5.35;-1.17788235294115
73.22;-5.35;-1.15435294117646
73.23;-5.35;-1.13082352941174
73.24;-5.35;-1.10729411764705
73.25;-5.35;-1.08376470588234
73.26;-5.35;-1.06023529411765
73.27;-5.35;-1.03670588235293
73.28;-5.35;-1.01317647058822
73.29;-5.35;-0.989647058823528
73.3;-5.35;-0.966117647058813
73.31;-5.35;-0.9425882352941
73.32;-5.35;-0.919058823529409
73.33;-5.35;-0.895529411764696
73.34;-5.35;-0.871999999999982
73.35;-5.35;-0.848470588235291
73.36;-5.35;-0.824941176470577
73.37;-5.35;-0.801411764705863
73.38;-5.35;-0.777882352941172
73.39;-5.35;-0.754352941176458
73.4;-5.35;-0.730823529411745
73.41;-5.35;-0.707294117647053
73.42;-5.35;-0.68376470588234
73.43;-5.35;-0.660235294117625
73.44;-5.35;-0.636705882352934
73.45;-5.35;-0.613176470588221
73.46;-5.35;-0.589647058823507
73.47;-5.35;-0.566117647058817
73.48;-5.35;-0.542588235294102
73.49;-5.35;-0.51905882352941
73.5;-5.35;-0.495529411764697
73.51;-5.35;-0.472000000000006
73.52;-5.35;-0.448470588235293
73.53;-5.35;-0.424941176470578
73.54;-5.35;-0.401411764705887
73.55;-5.35;-0.377882352941174
73.56;-5.35;-0.354352941176461
73.57;-5.35;-0.330823529411769
73.58;-5.35;-0.307294117647054
73.59;-5.35;-0.283764705882342
73.6;-5.35;-0.26023529411765
73.61;-5.35;-0.236705882352937
73.62;-5.35;-0.213176470588222
73.63;-5.35;-0.189647058823532
73.64;-5.35;-0.166117647058818
73.65;-5.35;-0.142588235294082
73.66;-5.35;-0.119058823529413
73.67;-5.35;-0.0955294117646988
73.68;-5.35;-0.0719999999999636
73.69;-5.35;-0.0484705882352943
73.7;-5.35;-0.0249411764705814
73.71;-5.35;-0.00141176470584448
73.72;-5.35;0.0221176470588231
73.73;-5.35;0.04564705882356
73.74;-5.35;0.0691764705882285
73.75;-5.35;0.0927058823529423
73.76;-5.35;0.116235294117633
73.77;-5.35;0.139764705882347
73.78;-5.35;0.163294117647083
73.79;-5.35;0.186823529411752
73.8;-5.35;0.210352941176466
73.81;-5.35;0.233882352941202
73.82;-5.35;0.25741176470587
73.83;-5.35;0.280941176470606
73.84;-5.35;0.304470588235321
73.85;-5.35;0.327999999999989
73.86;-5.35;0.351529411764726
73.87;-5.35;0.375058823529439
73.88;-5.35;0.398588235294108
73.89;-5.35;0.422117647058845
73.9;-5.35;0.445647058823558
73.91;-5.35;0.469176470588249
73.92;-5.35;0.492705882352962
73.93;-5.35;0.516235294117677
73.94;-5.35;0.539764705882368
73.95;-5.35;0.563294117647081
73.96;-5.35;0.586823529411795
73.97;-5.35;0.610352941176486
73.98;-5.35;0.633882352941201
73.99;-5.35;0.65741176470589
74;-5.35;0.680941176470605
74.01;-5.35;0.704470588235273
74.02;-5.35;0.72800000000001
74.03;-5.35;0.751529411764724
74.04;-5.35;0.775058823529414
74.05;-5.35;0.798588235294128
74.06;-5.35;0.822117647058842
74.07;-5.35;0.845647058823533
74.08;-5.35;0.869176470588246
74.09;-5.35;0.892705882352961
74.1;-5.35;0.916235294117651
74.11;-5.35;0.939764705882365
74.12;-5.35;0.96329411764708
74.13;-5.35;0.98682352941177
74.14;-5.35;1.01035294117648
74.15;-5.35;1.0338823529412
74.16;-5.35;1.05741176470589
74.17;-5.35;1.0809411764706
74.18;-5.35;1.10447058823532
74.19;-5.35;1.12800000000001
74.2;-5.35;1.15152941176472
74.21;-5.35;1.17505882352944
74.22;-5.35;1.19858823529413
74.23;-5.35;1.22211764705884
74.24;-5.35;1.24564705882353
74.25;-5.35;1.26917647058824
74.26;-5.35;1.29270588235294
74.27;-5.35;1.31623529411765
74.28;-5.35;1.33976470588236
74.29;-5.35;1.36329411764705
74.3;-5.35;1.38682352941177
74.31;-5.35;1.41035294117648
74.32;-5.35;1.43388235294117
74.33;-5.35;1.45741176470589
74.34;-5.35;1.4809411764706
74.35;-5.35;1.50447058823529
74.36;-5.35;1.528
74.37;-5.35;1.55152941176472
74.38;-5.35;1.57505882352941
74.39;-5.35;1.59858823529412
74.4;-5.35;1.62211764705884
74.41;-5.35;1.64564705882353
74.42;-5.35;1.66917647058824
74.43;-5.35;1.69270588235298
74.44;-5.35;1.71623529411765
74.45;-5.35;1.73976470588236
74.46;-5.35;1.7632941176471
74.47;-5.35;1.78682352941177
74.48;-5.35;1.8103529411765
74.49;-5.35;1.83388235294117
74.5;-5.35;1.85741176470588
74.51;-5.35;1.88094117647058
74.52;-5.35;1.90447058823529
74.53;-5.35;1.92800000000002
74.54;-5.35;1.95152941176469
74.55;-5.35;1.97505882352941
74.56;-5.35;1.99858823529414
74.57;-5.35;2.02211764705881
74.58;-5.35;2.04564705882353
74.59;-5.35;2.06917647058826
74.6;-5.35;2.09270588235293
74.61;-5.35;2.11623529411767
74.62;-5.35;2.13976470588238
74.63;-5.35;2.16329411764705
74.64;-5.35;2.18682352941179
74.65;-5.35;2.2103529411765
74.66;-5.35;2.23388235294119
74.67;-5.35;2.2574117647059
74.68;-5.35;2.28094117647062
74.69;-5.35;2.30447058823531
74.7;-5.35;2.32800000000002
74.71;-5.35;2.35152941176474
74.72;-5.35;2.37505882352943
74.73;-5.35;2.39858823529414
74.74;-5.35;2.42211764705883
74.75;-5.35;2.44564705882355
74.76;-5.35;2.46917647058822
74.77;-5.35;2.49270588235295
74.78;-5.35;2.51623529411767
74.79;-5.35;2.53976470588236
74.8;-5.35;2.56329411764707
74.81;-5.35;2.58682352941178
74.82;-5.35;2.61035294117647
74.83;-5.35;2.63388235294119
74.84;-5.35;2.6574117647059
74.85;-5.35;2.68094117647059
74.86;-5.35;2.70447058823531
74.87;-5.35;2.72800000000002
74.88;-5.35;2.75152941176471
74.89;-5.35;2.77505882352943
74.9;-5.35;2.79858823529414
74.91;-5.35;2.82211764705883
74.92;-5.35;2.84564705882354
74.93;-5.35;2.86917647058826
74.94;-5.35;2.89270588235295
74.95;-5.35;2.91623529411766
74.96;-5.35;2.93976470588238
74.97;-5.35;2.96329411764707
74.98;-5.35;2.98682352941178
74.99;-5.35;3.01035294117647
75;-5.35;3.03388235294119
75.01;-5.35;3.05741176470588
75.02;-5.35;3.08094117647059
75.03;-5.35;3.1044705882353
75.04;-5.35;3.128
75.05;-5.35;3.15152941176471
75.06;-5.35;3.17505882352942
75.07;-5.35;3.19858823529411
75.08;-5.35;3.22211764705883
75.09;-5.35;3.24564705882354
75.1;-5.35;3.26917647058823
75.11;-5.35;3.29270588235295
75.12;-5.35;3.31623529411766
75.13;-5.35;3.33976470588235
75.14;-5.35;3.36329411764707
75.15;-5.35;3.38682352941178
75.16;-5.35;3.41035294117647
75.17;-5.35;3.43388235294118
75.18;-5.35;3.45741176470592
75.19;-5.35;3.48094117647059
75.2;-5.35;3.5044705882353
75.21;-5.35;3.52800000000004
75.22;-5.35;3.55152941176471
75.23;-5.35;3.57505882352944
75.24;-5.35;3.59858823529411
75.25;-5.35;3.62211764705883
75.26;-5.35;3.64564705882352
75.27;-5.35;3.66917647058823
75.28;-5.35;3.69270588235294
75.29;-5.35;3.71623529411764
75.3;-5.35;3.73976470588235
75.31;-5.35;3.76329411764709
75.32;-5.35;3.78682352941175
75.33;-5.35;3.81035294117647
75.34;-5.35;3.8338823529412
75.35;-5.35;3.85741176470587
75.36;-5.35;3.88094117647061
75.37;-5.35;3.90447058823532
75.38;-5.35;3.92799999999999
75.39;-5.35;3.95152941176473
75.4;-5.35;3.97505882352944
75.41;-5.35;3.99858823529411
75.42;-5.35;4.02211764705885
75.43;-5.35;4.04564705882356
75.44;-5.35;4.06917647058825
75.45;-5.35;4.09270588235296
75.46;-5.35;4.11623529411768
75.47;-5.35;4.13976470588237
75.48;-5.35;4.16329411764708
75.49;-5.35;4.18682352941177
75.5;-5.35;4.21035294117649
75.51;-5.35;4.23388235294116
75.52;-5.35;4.25741176470589
75.53;-5.35;4.28094117647061
75.54;-5.35;4.3044705882353
75.55;-5.35;4.32800000000001
75.56;-5.35;4.35152941176472
75.57;-5.35;4.37505882352942
75.58;-5.35;4.39858823529413
75.59;-5.35;4.42211764705884
75.6;-5.35;4.44564705882354
75.61;-5.35;4.46917647058825
75.62;-5.35;4.49270588235296
75.63;-5.35;4.51623529411765
75.64;-5.35;4.53976470588237
75.65;-5.35;4.56329411764708
75.66;-5.35;4.58682352941177
75.67;-5.35;4.61035294117649
75.68;-5.35;4.6338823529412
75.69;-5.35;4.65741176470589
75.7;-5.35;4.68094117647061
75.71;-5.35;4.70447058823532
75.72;-5.35;4.72800000000001
75.73;-5.35;4.75152941176472
75.74;-5.35;4.77505882352941
75.75;-5.35;4.79858823529413
75.76;-5.35;4.82211764705882
75.77;-5.35;4.84564705882353
75.78;-5.35;4.86917647058825
75.79;-5.35;4.89270588235294
75.8;-5.35;4.91623529411765
75.81;-5.35;4.93976470588237
75.82;-5.35;4.96329411764706
75.83;-5.35;4.98682352941177
75.84;-5.35;5.01035294117648
75.85;-5.35;5.03388235294117
75.86;-5.35;5.05741176470589
75.87;-5.35;5.0809411764706
75.88;-5.35;5.10447058823529
75.89;-5.35;5.12800000000001
75.9;-5.35;5.15152941176472
75.91;-5.35;5.17505882352941
75.92;-5.35;5.19858823529413
75.93;-5.35;5.22211764705886
75.94;-5.35;5.24564705882353
75.95;-5.35;5.26917647058825
75.96;-5.35;5.29270588235298
75.97;-5.35;5.31623529411765
75.98;-5.35;5.33976470588236
75.99;-5.35;5.36329411764705
76;-5.35;5.38682352941177
76.01;-5.35;5.41035294117646
76.02;-5.35;5.43388235294117
76.03;-5.35;5.45741176470589
76.04;-5.35;5.48094117647058
76.05;-5.35;5.50447058823529
76.06;-5.35;5.52800000000003
76.07;-5.35;5.5515294117647
76.08;-5.35;5.57505882352941
76.09;-5.35;5.59858823529415
76.1;-5.35;5.62211764705881
76.11;-5.35;5.64564705882355
76.12;-5.35;5.66917647058827
76.13;-5.35;5.69270588235293
76.14;-5.35;5.71623529411767
76.15;-5.35;5.73976470588238
76.16;-5.35;5.76329411764705
76.17;-5.35;5.78682352941179
76.18;-5.35;5.8103529411765
76.19;-5.35;5.83388235294119
76.2;-5.35;5.85741176470591
76.21;-5.35;5.88094117647062
76.22;-5.35;5.90447058823531
76.23;-5.35;5.92800000000003
76.24;-5.35;5.95152941176472
76.25;-5.35;5.97505882352943
76.26;-5.35;5.9985882352941
76.27;-5.35;6.02211764705883
76.28;-5.35;6.04564705882355
76.29;-5.35;6.06917647058822
76.3;-5.35;6.09270588235295
76.31;-5.35;6.11623529411767
76.32;-5.35;6.13976470588236
76.33;-5.35;6.16329411764707
76.34;-5.35;6.18682352941179
76.35;-5.35;6.21035294117648
76.36;-5.35;6.23388235294119
76.37;-5.35;6.2574117647059
76.38;-5.35;6.28094117647059
76.39;-5.35;6.30447058823531
76.4;-5.35;6.32800000000002
76.41;-5.35;6.35152941176471
76.42;-5.35;6.37505882352943
76.43;-5.35;6.39858823529414
76.44;-5.35;6.42211764705883
76.45;-5.35;6.44564705882355
76.46;-5.35;6.46917647058826
76.47;-5.35;6.49270588235295
76.48;-5.35;6.51623529411766
76.49;-5.35;6.53976470588236
76.5;-5.35;6.56329411764707
76.51;-5.35;6.58682352941176
76.52;-5.35;6.61035294117648
76.53;-5.35;6.63388235294119
76.54;-5.35;6.65741176470588
76.55;-5.35;6.68094117647059
76.56;-5.35;6.70447058823531
76.57;-5.35;6.728
76.58;-5.35;6.75152941176471
76.59;-5.35;6.77505882352942
76.6;-5.35;6.79858823529412
76.61;-5.35;6.82211764705883
76.62;-5.35;6.84564705882354
76.63;-5.35;6.86917647058824
76.64;-5.35;6.89270588235295
76.65;-5.35;6.91623529411766
76.66;-5.35;6.93976470588235
76.67;-5.35;6.96329411764707
76.68;-5.35;6.98682352941178
76.69;-5.35;7.01035294117647
76.7;-5.35;7.03388235294119
76.71;-5.35;7.05741176470592
76.72;-5.35;7.08094117647059
76.73;-5.35;7.1044705882353
76.74;-5.35;7.128
76.75;-5.35;7.15152941176471
76.76;-5.35;7.1750588235294
76.77;-5.35;7.19858823529411
76.78;-5.35;7.22211764705883
76.79;-5.35;7.24564705882352
76.8;-5.35;7.26917647058823
76.81;-5.35;7.29270588235297
76.82;-5.35;7.31623529411764
76.83;-5.35;7.33976470588235
76.84;-5.35;7.36329411764709
76.85;-5.35;7.38682352941176
76.86;-5.35;7.41035294117647
76.87;-5.35;7.43388235294121
76.88;-5.35;7.45741176470587
76.89;-5.35;7.48094117647061
76.9;-5.35;7.50447058823532
76.91;-5.35;7.52799999999999
76.92;-5.35;7.55152941176473
76.93;-5.35;7.57505882352944
76.94;-5.35;7.59858823529413
76.95;-5.35;7.62211764705885
76.96;-5.35;7.64564705882356
76.97;-5.35;7.66917647058825
76.98;-5.35;7.69270588235297
76.99;-5.35;7.71623529411764
77;-5.35;7.73976470588237
77.01;-5.35;7.76329411764704
77.02;-5.35;7.78682352941178
77.03;-5.35;7.81035294117649
77.04;-5.35;7.83388235294116
77.05;-5.35;7.85741176470589
77.06;-5.35;7.88094117647061
77.07;-5.35;7.9044705882353
77.08;-5.35;7.92800000000002
77.09;-5.35;7.95152941176473
77.1;-5.35;7.97505882352942
77.11;-5.35;7.99858823529413
77.12;-5.35;8.02211764705885
77.13;-5.35;8.04564705882354
77.14;-5.35;8.06917647058825
77.15;-5.35;8.09270588235297
77.16;-5.35;8.11623529411766
77.17;-5.35;8.13976470588237
77.18;-5.35;8.16329411764708
77.19;-5.35;8.18682352941178
77.2;-5.35;8.21035294117649
77.21;-5.35;8.2338823529412
77.22;-5.35;8.25741176470589
77.23;-5.35;8.28094117647061
77.24;-5.35;8.3044705882353
77.25;-5.35;8.32800000000001
77.26;-5.35;8.35152941176471
77.27;-5.35;8.37505882352942
77.28;-5.35;8.39858823529413
77.29;-5.35;8.42211764705882
77.3;-5.35;8.44564705882354
77.31;-5.35;8.46917647058825
77.32;-5.35;8.49270588235294
77.33;-5.35;8.51623529411765
77.34;-5.35;8.53976470588237
77.35;-5.35;8.56329411764706
77.36;-5.35;8.58682352941177
77.37;-5.35;8.61035294117649
77.38;-5.35;8.63388235294118
77.39;-5.35;8.65741176470589
77.4;-5.35;8.6809411764706
77.41;-5.35;8.7044705882353
77.42;-5.35;8.72800000000001
77.43;-5.35;8.75152941176473
77.44;-5.35;8.77505882352942
77.45;-5.35;8.79858823529413
77.46;-5.35;8.82211764705886
77.47;-5.35;8.84564705882353
77.48;-5.35;8.86917647058825
77.49;-5.35;8.89270588235294
77.5;-5.35;8.91623529411765
77.51;-5.35;8.93976470588234
77.52;-5.35;8.96329411764706
77.53;-5.35;8.98682352941177
77.54;-5.35;9.01035294117646
77.55;-5.35;9.03388235294118
77.56;-5.35;9.05741176470589
77.57;-5.35;9.08094117647058
77.58;-5.35;9.10447058823529
77.59;-5.35;9.12800000000003
77.6;-5.35;9.1515294117647
77.61;-5.35;9.17505882352941
77.62;-5.35;9.19858823529415
77.63;-5.35;9.22211764705882
77.64;-5.35;9.24564705882355
77.65;-5.35;9.26917647058827
77.66;-5.35;9.29270588235294
77.67;-5.35;9.31623529411767
77.68;-5.35;9.33976470588238
77.69;-5.35;9.36329411764705
77.7;-5.35;9.38682352941179
77.71;-5.35;9.41035294117651
77.72;-5.35;9.4338823529412
77.73;-5.35;9.45741176470591
77.74;-5.35;9.48094117647058
77.75;-5.35;9.50447058823531
77.76;-5.35;9.52799999999998
77.77;-5.35;9.55152941176472
77.78;-5.35;9.57505882352943
77.79;-5.35;9.5985882352941
77.8;-5.35;9.62211764705884
77.81;-5.35;9.64564705882355
77.82;-5.35;9.66917647058824
77.83;-5.35;9.69270588235296
77.84;-5.35;9.71623529411767
77.85;-5.35;9.73976470588236
77.86;-5.35;9.76329411764707
77.87;-5.35;9.78682352941179
77.88;-5.35;9.81035294117648
77.89;-5.35;9.8338823529412
77.9;-5.35;9.85741176470591
77.91;-5.35;9.8809411764706
77.92;-5.35;9.90447058823531
77.93;-5.35;9.92800000000003
77.94;-5.35;9.95152941176472
77.95;-5.35;9.97505882352943
77.96;-5.35;9.99858823529414
77.97;-5.35;10.0221176470588
77.98;-5.35;10.0456470588236
77.99;-5.35;10.0691764705882
78;-5.35;10.092705882353
78.01;-5.35;10.1162352941176
78.02;-5.35;10.1397647058824
78.03;-5.35;10.1632941176471
78.04;-5.35;10.1868235294118
78.05;-5.35;10.2103529411765
78.06;-5.35;10.2338823529412
78.07;-5.35;10.2574117647059
78.08;-5.35;10.2809411764706
78.09;-5.35;10.3044705882353
78.1;-5.35;10.328
78.11;-5.35;10.3515294117647
78.12;-5.35;10.3750588235294
78.13;-5.35;10.3985882352941
78.14;-5.35;10.4221176470588
78.15;-5.35;10.4456470588235
78.16;-5.35;10.4691764705882
78.17;-5.35;10.492705882353
78.18;-5.35;10.5162352941177
78.19;-5.35;10.5397647058824
78.2;-5.35;10.5632941176471
78.21;-5.35;10.5868235294118
78.22;-5.35;10.6103529411765
78.23;-5.35;10.6338823529412
78.24;-5.35;10.6574117647059
78.25;-5.35;10.6809411764706
78.26;-5.35;10.7044705882353
78.27;-5.35;10.728
78.28;-5.35;10.7515294117647
78.29;-5.35;10.7750588235294
78.3;-5.35;10.7985882352941
78.31;-5.35;10.8221176470588
78.32;-5.35;10.8456470588235
78.33;-5.35;10.8691764705882
78.34;-5.35;10.892705882353
78.35;-5.35;10.9162352941176
78.36;-5.35;10.9397647058824
78.37;-5.35;10.9632941176471
78.38;-5.35;10.9868235294118
78.39;-5.35;11.0103529411765
78.4;-5.35;11.0338823529412
78.41;-5.35;11.0574117647059
78.42;-5.35;11.0809411764706
78.43;-5.35;11.1044705882353
78.44;-5.35;11.128
78.45;-5.35;11.1515294117647
78.46;-5.35;11.1750588235294
78.47;-5.35;11.1985882352941
78.48;-5.35;11.2221176470589
78.49;-5.35;11.2456470588235
78.5;-5.35;11.2691764705883
78.51;-5.35;11.2927058823529
78.52;-5.35;11.3162352941177
78.53;-5.35;11.3397647058824
78.54;-5.35;11.363294117647
78.55;-5.35;11.3868235294118
78.56;-5.35;11.4103529411765
78.57;-5.35;11.4338823529412
78.58;-5.35;11.4574117647059
78.59;-5.35;11.4809411764706
78.6;-5.35;11.5044705882353
78.61;-5.35;11.528
78.62;-5.35;11.5515294117647
78.63;-5.35;11.5750588235294
78.64;-5.35;11.5985882352941
78.65;-5.35;11.6221176470589
78.66;-5.35;11.6456470588235
78.67;-5.35;11.6691764705883
78.68;-5.35;11.692705882353
78.69;-5.35;11.7162352941177
78.7;-5.35;11.7397647058824
78.71;-5.35;11.7632941176471
78.72;-5.35;11.7868235294118
78.73;-5.35;11.8103529411765
78.74;-5.35;11.8338823529412
78.75;-5.35;11.8574117647059
78.76;-5.35;11.8809411764706
78.77;-5.35;11.9044705882353
78.78;-5.35;11.928
78.79;-5.35;11.9515294117647
78.8;-5.35;11.9750588235294
78.81;-5.35;11.9985882352941
78.82;-5.35;12.0221176470588
78.83;-5.35;12.0456470588235
78.84;-5.35;12.0691764705883
78.85;-5.35;12.0927058823529
78.86;-5.35;12.1162352941177
78.87;-5.35;12.1397647058824
78.88;-5.35;12.1632941176471
78.89;-5.35;12.1868235294118
78.9;-5.35;12.2103529411765
78.91;-5.35;12.2338823529412
78.92;-5.35;12.2574117647059
78.93;-5.35;12.2809411764706
78.94;-5.35;12.3044705882353
78.95;-5.35;12.328
78.96;-5.35;12.3515294117647
78.97;-5.35;12.3750588235294
78.98;-5.35;12.3985882352941
78.99;-5.35;12.4221176470588
79;-5.35;12.4456470588235
79.01;-5.35;12.4691764705882
79.02;-5.35;12.4927058823529
79.03;-5.35;12.5162352941177
79.04;-5.35;12.5397647058823
79.05;-5.35;12.5632941176471
79.06;-5.35;12.5868235294118
79.07;-5.35;12.6103529411765
79.08;-5.35;12.6338823529412
79.09;-5.35;12.6574117647059
79.1;-5.35;12.6809411764706
79.11;-5.35;12.7044705882353
79.12;-5.35;12.728
79.13;-5.35;12.7515294117647
79.14;-5.35;12.7750588235294
79.15;-5.35;12.7985882352942
79.16;-5.35;12.8221176470588
79.17;-5.35;12.8456470588236
79.18;-5.35;12.8691764705883
79.19;-5.35;12.8927058823529
79.2;-5.35;12.9162352941177
79.21;-5.35;12.9397647058824
79.22;-5.35;12.9632941176471
79.23;-5.35;12.9868235294118
79.24;-5.35;13.0103529411765
79.25;-5.35;13.0338823529412
79.26;-5.35;13.0574117647059
79.27;-5.35;13.0809411764706
79.28;-5.35;13.1044705882353
79.29;-5.35;13.128
79.3;-5.35;13.1515294117647
79.31;-5.35;13.1750588235294
79.32;-5.35;13.1985882352941
79.33;-5.35;13.2221176470588
79.34;-5.35;13.2456470588236
79.35;-5.35;13.2691764705882
79.36;-5.35;13.292705882353
79.37;-5.35;13.3162352941177
79.38;-5.35;13.3397647058824
79.39;-5.35;13.3632941176471
79.4;-5.35;13.3868235294118
79.41;-5.35;13.4103529411765
79.42;-5.35;13.4338823529412
79.43;-5.35;13.4574117647059
79.44;-5.35;13.4809411764706
79.45;-5.35;13.5044705882353
79.46;-5.35;13.528
79.47;-5.35;13.5515294117647
79.48;-5.35;13.5750588235294
79.49;-5.35;13.5985882352941
79.5;-5.35;13.6221176470588
79.51;-5.35;13.6456470588235
79.52;-5.35;13.6691764705882
79.53;-5.35;13.692705882353
79.54;-5.35;13.7162352941176
79.55;-5.35;13.7397647058824
79.56;-5.35;13.7632941176471
79.57;-5.35;13.7868235294118
79.58;-5.35;13.8103529411765
79.59;-5.35;13.8338823529412
79.6;-5.35;13.8574117647059
79.61;-5.35;13.8809411764706
79.62;-5.35;13.9044705882353
79.63;-5.35;13.928
79.64;-5.35;13.9515294117647
79.65;-5.35;13.9750588235294
79.66;-5.35;13.9985882352941
79.67;-5.35;14.0221176470588
79.68;-5.35;14.0456470588235
79.69;-5.35;14.0691764705882
79.7;-5.35;14.092705882353
79.71;-5.35;14.1162352941177
79.72;-5.35;14.1397647058824
79.73;-5.35;14.1632941176471
79.74;-5.35;14.1868235294118
79.75;-5.35;14.2103529411765
79.76;-5.35;14.2338823529412
79.77;-5.35;14.2574117647059
79.78;-5.35;14.2809411764706
79.79;-5.35;14.3044705882353
79.8;-5.35;14.328
79.81;-5.35;14.3044705882353
79.82;-5.35;14.2809411764706
79.83;-5.35;14.2574117647059
79.84;-5.35;14.2338823529412
79.85;-5.35;14.2103529411765
79.86;-5.35;14.1868235294118
79.87;-5.35;14.163294117647
79.88;-5.35;14.1397647058824
79.89;-5.35;14.1162352941176
79.9;-5.35;14.0927058823529
79.91;14.75;14.0691764705882
79.92;14.75;14.0456470588235
79.93;14.75;14.0221176470588
79.94;14.75;13.9985882352941
79.95;14.75;13.9750588235294
79.96;14.75;13.9515294117647
79.97;14.75;13.928
79.98;14.75;13.9044705882353
79.99;14.75;13.8809411764706
80;14.75;13.8574117647059
80.01;14.75;13.8338823529412
80.02;14.75;13.8103529411765
80.03;14.75;13.7868235294117
80.04;14.75;13.7632941176471
80.05;14.75;13.7397647058823
80.06;14.75;13.7162352941176
80.07;14.75;13.692705882353
80.08;14.75;13.6691764705882
80.09;14.75;13.6456470588235
80.1;14.75;13.6221176470588
80.11;14.75;13.5985882352941
80.12;14.75;13.5750588235294
80.13;14.75;13.5515294117647
80.14;14.75;13.528
80.15;14.75;13.5044705882353
80.16;14.75;13.4809411764706
80.17;14.75;13.4574117647059
80.18;14.75;13.4338823529412
80.19;14.75;13.4103529411765
80.2;14.75;13.3868235294117
80.21;14.75;13.363294117647
80.22;14.75;13.3397647058823
80.23;14.75;13.3162352941176
80.24;14.75;13.2927058823529
80.25;14.75;13.2691764705882
80.26;14.75;13.2456470588235
80.27;14.75;13.2221176470588
80.28;14.75;13.1985882352941
80.29;14.75;13.1750588235294
80.3;14.75;13.1515294117647
80.31;14.75;13.128
80.32;14.75;13.1044705882353
80.33;14.75;13.0809411764706
80.34;14.75;13.0574117647059
80.35;14.75;13.0338823529412
80.36;14.75;13.0103529411765
80.37;14.75;12.9868235294117
80.38;14.75;12.9632941176471
80.39;14.75;12.9397647058823
80.4;14.75;12.9162352941176
80.41;14.75;12.8927058823529
80.42;14.75;12.8691764705882
80.43;14.75;12.8456470588235
80.44;14.75;12.8221176470588
80.45;14.75;12.7985882352941
80.46;14.75;12.7750588235294
80.47;14.75;12.7515294117647
80.48;14.75;12.728
80.49;14.75;12.7044705882353
80.5;14.75;12.6809411764706
80.51;14.75;12.6574117647059
80.52;14.75;12.6338823529412
80.53;14.75;12.6103529411765
80.54;14.75;12.5868235294118
80.55;14.75;12.5632941176471
80.56;14.75;12.5397647058823
80.57;14.75;12.5162352941177
80.58;14.75;12.4927058823529
80.59;14.75;12.4691764705882
80.6;14.75;12.4456470588235
80.61;14.75;12.4221176470588
80.62;14.75;12.3985882352941
80.63;14.75;12.3750588235294
80.64;14.75;12.3515294117647
80.65;14.75;12.328
80.66;14.75;12.3044705882353
80.67;14.75;12.2809411764706
80.68;14.75;12.2574117647058
80.69;14.75;12.2338823529412
80.7;14.75;12.2103529411764
80.71;14.75;12.1868235294117
80.72;14.75;12.1632941176471
80.73;14.75;12.1397647058823
80.74;14.75;12.1162352941177
80.75;14.75;12.0927058823529
80.76;14.75;12.0691764705883
80.77;14.75;12.0456470588235
80.78;14.75;12.0221176470588
80.79;14.75;11.9985882352941
80.8;14.75;11.9750588235294
80.81;14.75;11.9515294117647
80.82;14.75;11.928
80.83;14.75;11.9044705882353
80.84;14.75;11.8809411764706
80.85;14.75;11.8574117647059
80.86;14.75;11.8338823529412
80.87;14.75;11.8103529411764
80.88;14.75;11.7868235294118
80.89;14.75;11.763294117647
80.9;14.75;11.7397647058823
80.91;14.75;11.7162352941176
80.92;14.75;11.6927058823529
80.93;14.75;11.6691764705882
80.94;14.75;11.6456470588235
80.95;14.75;11.6221176470588
80.96;14.75;11.5985882352941
80.97;14.75;11.5750588235294
80.98;14.75;11.5515294117647
80.99;14.75;11.528
81;14.75;11.5044705882353
81.01;14.75;11.4809411764706
81.02;14.75;11.4574117647059
81.03;14.75;11.4338823529412
81.04;14.75;11.4103529411765
81.05;14.75;11.3868235294118
81.06;14.75;11.363294117647
81.07;14.75;11.3397647058824
81.08;14.75;11.3162352941176
81.09;14.75;11.2927058823529
81.1;14.75;11.2691764705882
81.11;14.75;11.2456470588235
81.12;14.75;11.2221176470588
81.13;14.75;11.1985882352941
81.14;14.75;11.1750588235294
81.15;14.75;11.1515294117647
81.16;14.75;11.128
81.17;14.75;11.1044705882353
81.18;14.75;11.0809411764706
81.19;14.75;11.0574117647059
81.2;14.75;11.0338823529412
81.21;14.75;11.0103529411764
81.22;14.75;10.9868235294118
81.23;14.75;10.963294117647
81.24;14.75;10.9397647058824
81.25;14.75;10.9162352941176
81.26;14.75;10.8927058823529
81.27;14.75;10.8691764705882
81.28;14.75;10.8456470588235
81.29;14.75;10.8221176470588
81.3;14.75;10.7985882352941
81.31;14.75;10.7750588235294
81.32;14.75;10.7515294117647
81.33;14.75;10.728
81.34;14.75;10.7044705882353
81.35;14.75;10.6809411764706
81.36;14.75;10.6574117647059
81.37;14.75;10.6338823529412
81.38;14.75;10.6103529411765
81.39;14.75;10.5868235294118
81.4;14.75;10.563294117647
81.41;14.75;10.5397647058824
81.42;14.75;10.5162352941176
81.43;14.75;10.4927058823529
81.44;14.75;10.4691764705882
81.45;14.75;10.4456470588235
81.46;14.75;10.4221176470588
81.47;14.75;10.3985882352941
81.48;14.75;10.3750588235294
81.49;14.75;10.3515294117647
81.5;14.75;10.328
81.51;14.75;10.3044705882353
81.52;14.75;10.2809411764706
81.53;14.75;10.2574117647059
81.54;14.75;10.2338823529412
81.55;14.75;10.2103529411765
81.56;14.75;10.1868235294117
81.57;14.75;10.1632941176471
81.58;14.75;10.1397647058823
81.59;14.75;10.1162352941176
81.6;14.75;10.092705882353
81.61;14.75;10.0691764705882
81.62;14.75;10.0456470588235
81.63;14.75;10.0221176470588
81.64;14.75;9.9985882352941
81.65;14.75;9.97505882352938
81.66;14.75;9.95152941176469
81.67;14.75;9.92799999999998
81.68;14.75;9.90447058823527
81.69;14.75;9.88094117647058
81.7;14.75;9.85741176470586
81.71;14.75;9.83388235294115
81.72;14.75;9.81035294117645
81.73;14.75;9.78682352941174
81.74;14.75;9.76329411764705
81.75;14.75;9.73976470588234
81.76;14.75;9.71623529411765
81.77;14.75;9.69270588235293
81.78;14.75;9.66917647058822
81.79;14.75;9.64564705882353
81.8;14.75;9.62211764705881
81.81;14.75;9.5985882352941
81.82;14.75;9.57505882352941
81.83;14.75;9.55152941176469
81.84;14.75;9.52799999999998
81.85;14.75;9.50447058823529
81.86;14.75;9.48094117647058
81.87;14.75;9.45741176470586
81.88;14.75;9.43388235294117
81.89;14.75;9.41035294117646
81.9;14.75;9.38682352941174
81.91;14.75;9.36329411764705
81.92;14.75;9.33976470588234
81.93;14.75;9.31623529411763
81.94;14.75;9.29270588235293
81.95;14.75;9.26917647058822
81.96;14.75;9.24564705882351
81.97;14.75;9.22211764705882
81.98;14.75;9.1985882352941
81.99;14.75;9.17505882352941
82;14.75;9.1515294117647
82.01;14.75;9.128
82.02;14.75;9.10447058823529
82.03;14.75;9.08094117647058
82.04;14.75;9.05741176470589
82.05;14.75;9.03388235294117
82.06;14.75;9.01035294117646
82.07;14.75;8.98682352941177
82.08;14.75;8.96329411764706
82.09;14.75;8.93976470588234
82.1;14.75;8.91623529411765
82.11;14.75;8.89270588235294
82.12;14.75;8.86917647058822
82.13;14.75;8.84564705882353
82.14;14.75;8.82211764705882
82.15;14.75;8.79858823529408
82.16;14.75;8.77505882352941
82.17;14.75;8.7515294117647
82.18;14.75;8.72799999999996
82.19;14.75;8.70447058823529
82.2;14.75;8.68094117647056
82.21;14.75;8.65741176470585
82.22;14.75;8.63388235294118
82.23;14.75;8.61035294117644
82.24;14.75;8.58682352941177
82.25;14.75;8.56329411764706
82.26;14.75;8.53976470588237
82.27;14.75;8.51623529411765
82.28;14.75;8.49270588235292
82.29;14.75;8.46917647058825
82.3;14.75;8.44564705882353
82.31;14.75;8.4221176470588
82.32;14.75;8.39858823529413
82.33;14.75;8.3750588235294
82.34;14.75;8.35152941176468
82.35;14.75;8.32800000000001
82.36;14.75;8.30447058823528
82.37;14.75;8.28094117647056
82.38;14.75;8.25741176470589
82.39;14.75;8.23388235294115
82.4;14.75;8.21035294117644
82.41;14.75;8.18682352941175
82.42;14.75;8.16329411764704
82.43;14.75;8.13976470588232
82.44;14.75;8.11623529411763
82.45;14.75;8.09270588235292
82.46;14.75;8.0691764705882
82.47;14.75;8.04564705882352
82.48;14.75;8.0221176470588
82.49;14.75;7.99858823529411
82.5;14.75;7.97505882352939
82.51;14.75;7.95152941176471
82.52;14.75;7.92799999999999
82.53;14.75;7.90447058823528
82.54;14.75;7.88094117647059
82.55;14.75;7.85741176470587
82.56;14.75;7.83388235294116
82.57;14.75;7.81035294117647
82.58;14.75;7.78682352941175
82.59;14.75;7.76329411764704
82.6;14.75;7.73976470588235
82.61;14.75;7.71623529411763
82.62;14.75;7.69270588235292
82.63;14.75;7.66917647058823
82.64;14.75;7.64564705882351
82.65;14.75;7.6221176470588
82.66;14.75;7.59858823529411
82.67;14.75;7.5750588235294
82.68;14.75;7.55152941176468
82.69;14.75;7.52799999999999
82.7;14.75;7.50447058823528
82.71;14.75;7.48094117647057
82.72;14.75;7.45741176470587
82.73;14.75;7.43388235294116
82.74;14.75;7.41035294117647
82.75;14.75;7.38682352941175
82.76;14.75;7.36329411764707
82.77;14.75;7.33976470588235
82.78;14.75;7.31623529411764
82.79;14.75;7.29270588235295
82.8;14.75;7.26917647058823
82.81;14.75;7.24564705882352
82.82;14.75;7.22211764705883
82.83;14.75;7.19858823529411
82.84;14.75;7.1750588235294
82.85;14.75;7.15152941176471
82.86;14.75;7.12799999999999
82.87;14.75;7.10447058823528
82.88;14.75;7.08094117647059
82.89;14.75;7.05741176470588
82.9;14.75;7.03388235294114
82.91;14.75;7.01035294117647
82.92;14.75;6.98682352941176
82.93;14.75;6.96329411764702
82.94;14.75;6.93976470588235
82.95;14.75;6.91623529411764
82.96;14.75;6.8927058823529
82.97;14.75;6.86917647058823
82.98;14.75;6.8456470588235
82.99;14.75;6.82211764705883
83;14.75;6.79858823529412
83.01;14.75;6.77505882352942
83.02;14.75;6.75152941176471
83.03;14.75;6.72799999999998
83.04;14.75;6.7044705882353
83.05;14.75;6.68094117647059
83.06;14.75;6.65741176470586
83.07;14.75;6.63388235294119
83.08;14.75;6.61035294117645
83.09;14.75;6.58682352941174
83.1;14.75;6.56329411764707
83.11;14.75;6.53976470588233
83.12;14.75;6.51623529411762
83.13;14.75;6.49270588235295
83.14;14.75;6.46917647058822
83.15;14.75;6.4456470588235
83.16;14.75;6.42211764705881
83.17;14.75;6.3985882352941
83.18;14.75;6.37505882352938
83.19;14.75;6.35152941176469
83.2;14.75;6.32799999999998
83.21;14.75;6.30447058823526
83.22;14.75;6.28094117647057
83.23;14.75;6.25741176470586
83.24;14.75;6.23388235294117
83.25;14.75;6.21035294117646
83.26;14.75;6.18682352941178
83.27;14.75;6.16329411764705
83.28;14.75;6.13976470588234
83.29;14.75;6.11623529411764
83.3;14.75;6.09270588235293
83.31;14.75;6.06917647058822
83.32;14.75;6.04564705882353
83.33;14.75;6.02211764705881
83.34;14.75;5.9985882352941
83.35;14.75;5.97505882352941
83.36;14.75;5.9515294117647
83.37;14.75;5.92799999999998
83.38;14.75;5.90447058823529
83.39;14.75;5.88094117647058
83.4;14.75;5.85741176470586
83.41;14.75;5.83388235294117
83.42;14.75;5.81035294117645
83.43;14.75;5.78682352941174
83.44;14.75;5.76329411764705
83.45;14.75;5.73976470588234
83.46;14.75;5.71623529411762
83.47;14.75;5.69270588235293
83.48;14.75;5.66917647058822
83.49;14.75;5.64564705882353
83.5;14.75;5.62211764705881
83.51;14.75;5.59858823529412
83.52;14.75;5.57505882352941
83.53;14.75;5.55152941176469
83.54;14.75;5.52800000000001
83.55;14.75;5.50447058823529
83.56;14.75;5.48094117647057
83.57;14.75;5.45741176470589
83.58;14.75;5.43388235294117
83.59;14.75;5.41035294117646
83.6;14.75;5.38682352941177
83.61;14.75;5.36329411764705
83.62;14.75;5.33976470588234
83.63;14.75;5.31623529411765
83.64;14.75;5.29270588235293
83.65;14.75;5.26917647058822
83.66;14.75;5.24564705882353
83.67;14.75;5.22211764705881
83.68;14.75;5.19858823529408
83.69;14.75;5.17505882352941
83.7;14.75;5.1515294117647
83.71;14.75;5.12799999999996
83.72;14.75;5.10447058823529
83.73;14.75;5.08094117647056
83.74;14.75;5.05741176470589
83.75;14.75;5.03388235294117
83.76;14.75;5.01035294117648
83.77;14.75;4.98682352941177
83.78;14.75;4.96329411764703
83.79;14.75;4.93976470588237
83.8;14.75;4.91623529411765
83.81;14.75;4.89270588235292
83.82;14.75;4.86917647058825
83.83;14.75;4.84564705882353
83.84;14.75;4.8221176470588
83.85;14.75;4.79858823529413
83.86;14.75;4.77505882352939
83.87;14.75;4.75152941176468
83.88;14.75;4.72800000000001
83.89;14.75;4.70447058823527
83.9;14.75;4.68094117647056
83.91;14.75;4.65741176470587
83.92;14.75;4.63388235294115
83.93;14.75;4.61035294117644
83.94;14.75;4.58682352941175
83.95;14.75;4.56329411764704
83.96;14.75;4.53976470588232
83.97;14.75;4.51623529411763
83.98;14.75;4.49270588235292
83.99;14.75;4.46917647058823
84;14.75;4.44564705882351
84.01;14.75;4.4221176470588
84.02;14.75;4.39858823529411
84.03;14.75;4.37505882352939
84.04;14.75;4.3515294117647
84.05;14.75;4.32799999999999
84.06;14.75;4.30447058823528
84.07;14.75;4.28094117647058
84.08;14.75;4.25741176470587
84.09;14.75;4.23388235294116
84.1;14.75;4.21035294117647
84.11;14.75;4.18682352941175
84.12;14.75;4.16329411764704
84.13;14.75;4.13976470588235
84.14;14.75;4.11623529411763
84.15;14.75;4.09270588235292
84.16;14.75;4.06917647058823
84.17;14.75;4.04564705882352
84.18;14.75;4.0221176470588
84.19;14.75;3.99858823529411
84.2;14.75;3.9750588235294
84.21;14.75;3.9515294117647
84.22;14.75;3.92799999999999
84.23;14.75;3.90447058823528
84.24;14.75;3.88094117647059
84.25;14.75;3.85741176470587
84.26;14.75;3.83388235294116
84.27;14.75;3.81035294117647
84.28;14.75;3.78682352941176
84.29;14.75;3.76329411764706
84.3;14.75;3.73976470588235
84.31;14.75;3.71623529411764
84.32;14.75;3.69270588235294
84.33;14.75;3.66917647058823
84.34;14.75;3.64564705882352
84.35;14.75;3.62211764705883
84.36;14.75;3.59858823529411
84.37;14.75;3.5750588235294
84.38;14.75;3.55152941176471
84.39;14.75;3.52799999999999
84.4;14.75;3.50447058823528
84.41;14.75;3.48094117647059
84.42;14.75;3.45741176470588
84.43;14.75;3.43388235294114
84.44;14.75;3.41035294117647
84.45;14.75;3.38682352941176
84.46;14.75;3.36329411764707
84.47;14.75;3.33976470588235
84.48;14.75;3.31623529411761
84.49;14.75;3.29270588235295
84.5;14.75;3.26917647058823
84.51;14.75;3.2456470588235
84.52;14.75;3.22211764705883
84.53;14.75;3.19858823529411
84.54;14.75;3.17505882352942
84.55;14.75;3.15152941176471
84.56;14.75;3.12799999999997
84.57;14.75;3.10447058823531
84.58;14.75;3.08094117647059
84.59;14.75;3.05741176470585
84.6;14.75;3.03388235294119
84.61;14.75;3.01035294117645
84.62;14.75;2.98682352941174
84.63;14.75;2.96329411764707
84.64;14.75;2.93976470588233
84.65;14.75;2.91623529411762
84.66;14.75;2.89270588235295
84.67;14.75;2.86917647058821
84.68;14.75;2.8456470588235
84.69;14.75;2.82211764705881
84.7;14.75;2.79858823529409
84.71;14.75;2.77505882352943
84.72;14.75;2.75152941176469
84.73;14.75;2.72799999999998
84.74;14.75;2.70447058823528
84.75;14.75;2.68094117647057
84.76;14.75;2.65741176470586
84.77;14.75;2.63388235294116
84.78;14.75;2.61035294117645
84.79;14.75;2.58682352941176
84.8;14.75;2.56329411764705
84.81;14.75;2.53976470588233
84.82;14.75;2.51623529411764
84.83;14.75;2.49270588235293
84.84;14.75;2.46917647058821
84.85;14.75;2.44564705882352
84.86;14.75;2.42211764705881
84.87;14.75;2.3985882352941
84.88;14.75;2.3750588235294
84.89;14.75;2.35152941176469
84.9;14.75;2.32799999999998
84.91;14.75;2.30447058823529
84.92;14.75;2.28094117647057
84.93;14.75;2.25741176470586
84.94;14.75;2.23388235294117
84.95;14.75;2.21035294117645
84.96;14.75;2.18682352941176
84.97;14.75;2.16329411764705
84.98;14.75;2.13976470588234
84.99;14.75;2.11623529411764
85;14.75;2.09270588235293
85.01;14.75;2.06917647058822
85.02;14.75;2.04564705882353
85.03;14.75;2.02211764705881
85.04;14.75;1.99858823529412
85.05;14.75;1.97505882352941
85.06;14.75;1.95152941176469
85.07;14.75;1.928
85.08;14.75;1.90447058823529
85.09;14.75;1.88094117647058
85.1;14.75;1.85741176470588
85.11;14.75;1.83388235294117
85.12;14.75;1.81035294117646
85.13;14.75;1.78682352941176
85.14;14.75;1.76329411764705
85.15;14.75;1.73976470588234
85.16;14.75;1.71623529411765
85.17;14.75;1.69270588235293
85.18;14.75;1.6691764705882
85.19;14.75;1.64564705882353
85.2;14.75;1.62211764705882
85.21;14.75;1.59858823529412
85.22;14.75;1.57505882352941
85.23;14.75;1.5515294117647
85.24;14.75;1.528
85.25;14.75;1.50447058823529
85.26;14.75;1.48094117647055
85.27;14.75;1.45741176470589
85.28;14.75;1.43388235294117
85.29;14.75;1.41035294117648
85.3;14.75;1.38682352941177
85.31;14.75;1.36329411764703
85.32;14.75;1.33976470588236
85.33;14.75;1.31623529411765
85.34;14.75;1.29270588235291
85.35;14.75;1.26917647058824
85.36;14.75;1.24564705882353
85.37;14.75;1.22211764705879
85.38;14.75;1.19858823529413
85.39;14.75;1.17505882352939
85.4;14.75;1.15152941176467
85.41;14.75;1.12800000000001
85.42;14.75;1.10447058823527
85.43;14.75;1.08094117647056
85.44;14.75;1.05741176470586
85.45;14.75;1.03388235294115
85.46;14.75;1.01035294117648
85.47;14.75;0.986823529411748
85.48;14.75;0.963294117647033
85.49;14.75;0.93976470588234
85.5;14.75;0.916235294117628
85.51;14.75;0.892705882352913
85.52;14.75;0.869176470588224
85.53;14.75;0.845647058823508
85.54;14.75;0.822117647058842
85.55;14.75;0.798588235294104
85.56;14.75;0.775058823529393
85.57;14.75;0.751529411764699
85.58;14.75;0.727999999999984
85.59;14.75;0.704470588235273
85.6;14.75;0.680941176470579
85.61;14.75;0.657411764705868
85.62;14.75;0.633882352941153
85.63;14.75;0.610352941176464
85.64;14.75;0.586823529411748
85.65;14.75;0.563294117647037
85.66;14.75;0.539764705882344
85.67;14.75;0.516235294117628
85.68;14.75;0.492705882352917
85.69;14.75;0.469176470588224
85.7;14.75;0.445647058823512
85.71;14.75;0.422117647058819
85.72;14.75;0.398588235294108
85.73;14.75;0.375058823529392
85.74;14.75;0.351529411764703
85.75;14.75;0.327999999999988
85.76;14.75;0.304470588235272
85.77;14.75;0.280941176470583
85.78;14.75;0.257411764705868
85.79;14.75;0.233882352941179
85.8;14.75;0.210352941176463
85.81;14.75;0.186823529411752
85.82;14.75;0.163294117647059
85.83;14.75;0.139764705882348
85.84;14.75;0.116235294117632
85.85;14.75;0.0927058823529432
85.86;14.75;0.0691764705882276
85.87;14.75;0.0456470588235121
85.88;14.75;0.0221176470588231
85.89;14.75;-0.00141176470589244
85.9;14.75;-0.0249411764706036
85.91;14.75;-0.0484705882352969
85.92;14.75;-0.0720000000000081
85.93;14.75;-0.0955294117647236
85.94;14.75;-0.119058823529413
85.95;14.75;-0.142588235294128
85.96;14.75;-0.166117647058817
85.97;14.75;-0.189647058823533
85.98;14.75;-0.213176470588248
85.99;14.75;-0.236705882352937
86;14.75;-0.260235294117653
86.01;14.75;-0.283764705882386
86.02;14.75;-0.307294117647057
86.03;14.75;-0.330823529411768
86.04;14.75;-0.354352941176462
86.05;14.75;-0.377882352941173
86.06;14.75;-0.401411764705911
86.07;14.75;-0.424941176470582
86.08;14.75;-0.448470588235293
86.09;14.75;-0.472000000000031
86.1;14.75;-0.495529411764697
86.11;14.75;-0.519058823529413
86.12;14.75;-0.542588235294151
86.13;14.75;-0.566117647058817
86.14;14.75;-0.589647058823555
86.15;14.75;-0.613176470588266
86.16;14.75;-0.636705882352937
86.17;14.75;-0.660235294117671
86.18;14.75;-0.683764705882386
86.19;14.75;-0.707294117647075
86.2;14.75;-0.730823529411791
86.21;14.75;-0.754352941176458
86.22;14.75;-0.777882352941195
86.23;14.75;-0.801411764705911
86.24;14.75;-0.824941176470578
86.25;14.75;-0.848470588235315
86.26;14.75;-0.872000000000027
86.27;14.75;-0.89552941176472
86.28;14.75;-0.919058823529431
86.29;14.75;-0.942588235294102
86.3;14.75;-0.966117647058836
86.31;14.75;-0.989647058823551
86.32;14.75;-1.01317647058824
86.33;14.75;-1.03670588235296
86.34;14.75;-1.06023529411767
86.35;14.75;-1.08376470588236
86.36;14.75;-1.10729411764708
86.37;14.75;-1.13082352941179
86.38;14.75;-1.15435294117648
86.39;14.75;-1.17788235294119
86.4;14.75;-1.20141176470591
86.41;14.75;-1.2249411764706
86.42;14.75;-1.24847058823531
86.43;14.75;-1.27200000000003
86.44;14.75;-1.29552941176472
86.45;14.75;-1.31905882352943
86.46;14.75;-1.34258823529412
86.47;14.75;-1.36611764705884
86.48;14.75;-1.38964705882355
86.49;14.75;-1.41317647058824
86.5;14.75;-1.43670588235295
86.51;14.75;-1.46023529411767
86.52;14.75;-1.48376470588236
86.53;14.75;-1.50729411764707
86.54;14.75;-1.53082352941176
86.55;14.75;-1.55435294117648
86.56;14.75;-1.57788235294119
86.57;14.75;-1.60141176470588
86.58;14.75;-1.6249411764706
86.59;14.75;-1.64847058823531
86.6;14.75;-1.672
86.61;14.75;-1.69552941176472
86.62;14.75;-1.71905882352943
86.63;14.75;-1.74258823529412
86.64;14.75;-1.76611764705883
86.65;14.75;-1.78964705882355
86.66;14.75;-1.81317647058824
86.67;14.75;-1.83670588235295
86.68;14.75;-1.86023529411766
86.69;14.75;-1.88376470588236
86.7;14.75;-1.90729411764707
86.71;14.75;-1.93082352941176
86.72;14.75;-1.95435294117648
86.73;14.75;-1.97788235294119
86.74;14.75;-2.00141176470588
86.75;14.75;-2.02494117647059
86.76;14.75;-2.04847058823533
86.77;14.75;-2.072
86.78;14.75;-2.09552941176471
86.79;14.75;-2.1190588235294
86.8;14.75;-2.14258823529412
86.81;14.75;-2.16611764705883
86.82;14.75;-2.18964705882352
86.83;14.75;-2.21317647058824
86.84;14.75;-2.23670588235297
86.85;14.75;-2.26023529411764
86.86;14.75;-2.28376470588235
86.87;14.75;-2.30729411764709
86.88;14.75;-2.33082352941176
86.89;14.75;-2.35435294117649
86.9;14.75;-2.37788235294121
86.91;14.75;-2.40141176470588
86.92;14.75;-2.42494117647061
86.93;14.75;-2.44847058823533
86.94;14.75;-2.472
86.95;14.75;-2.49552941176473
86.96;14.75;-2.5190588235294
86.97;14.75;-2.54258823529414
86.98;14.75;-2.56611764705885
86.99;14.75;-2.58964705882352
87;14.75;-2.61317647058825
87.01;14.75;-2.63670588235297
87.02;14.75;-2.66023529411766
87.03;14.75;-2.68376470588237
87.04;14.75;-2.70729411764704
87.05;14.75;-2.73082352941178
87.06;14.75;-2.75435294117649
87.07;14.75;-2.77788235294118
87.08;14.75;-2.8014117647059
87.09;14.75;-2.82494117647061
87.1;14.75;-2.8484705882353
87.11;14.75;-2.87200000000001
87.12;14.75;-2.89552941176473
87.13;14.75;-2.91905882352942
87.14;14.75;-2.94258823529414
87.15;14.75;-2.96611764705885
87.16;14.75;-2.98964705882354
87.17;14.75;-3.01317647058826
87.18;14.75;-3.03670588235297
87.19;14.75;-3.06023529411766
87.2;14.75;-3.08376470588237
87.21;14.75;-3.10729411764706
87.22;14.75;-3.13082352941178
87.23;14.75;-3.15435294117649
87.24;14.75;-3.17788235294118
87.25;14.75;-3.2014117647059
87.26;14.75;-3.22494117647061
87.27;14.75;-3.2484705882353
87.28;14.75;-3.27200000000002
87.29;14.75;-3.2955294117647
87.3;14.75;-3.31905882352942
87.31;14.75;-3.34258823529413
87.32;14.75;-3.36611764705882
87.33;14.75;-3.38964705882354
87.34;14.75;-3.41317647058825
87.35;14.75;-3.43670588235294
87.36;14.75;-3.46023529411766
87.37;14.75;-3.48376470588237
87.38;14.75;-3.50729411764706
87.39;14.75;-3.53082352941178
87.4;14.75;-3.55435294117649
87.41;14.75;-3.57788235294118
87.42;14.75;-3.60141176470589
87.43;14.75;-3.62494117647061
87.44;14.75;-3.6484705882353
87.45;14.75;-3.67200000000001
87.46;14.75;-3.69552941176471
87.47;14.75;-3.71905882352941
87.48;14.75;-3.74258823529413
87.49;14.75;-3.76611764705882
87.5;14.75;-3.78964705882354
87.51;14.75;-3.81317647058825
87.52;14.75;-3.83670588235294
87.53;14.75;-3.86023529411766
87.54;14.75;-3.88376470588234
87.55;14.75;-3.90729411764706
87.56;14.75;-3.93082352941177
87.57;14.75;-3.95435294117647
87.58;14.75;-3.97788235294118
87.59;14.75;-4.00141176470591
87.6;14.75;-4.02494117647058
87.61;14.75;-4.0484705882353
87.62;14.75;-4.07200000000003
87.63;14.75;-4.0955294117647
87.64;14.75;-4.11905882352942
87.65;14.75;-4.14258823529415
87.66;14.75;-4.16611764705882
87.67;14.75;-4.18964705882355
87.68;14.75;-4.21317647058827
87.69;14.75;-4.23670588235294
87.7;14.75;-4.26023529411767
87.71;14.75;-4.28376470588234
87.72;14.75;-4.30729411764708
87.73;14.75;-4.33082352941179
87.74;14.75;-4.35435294117646
87.75;14.75;-4.3778823529412
87.76;14.75;-4.40141176470591
87.77;14.75;-4.4249411764706
87.78;14.75;-4.44847058823531
87.79;14.75;-4.47199999999999
87.8;14.75;-4.49552941176472
87.81;14.75;-4.51905882352943
87.82;14.75;-4.54258823529411
87.83;14.75;-4.56611764705884
87.84;14.75;-4.58964705882355
87.85;14.75;-4.61317647058824
87.86;14.75;-4.63670588235296
87.87;14.75;-4.66023529411767
87.88;14.75;-4.68376470588236
87.89;14.75;-4.70729411764708
87.9;14.75;-4.73082352941179
87.91;14.75;-4.75435294117648
87.92;14.75;-4.77788235294119
87.93;14.75;-4.80141176470591
87.94;14.75;-4.8249411764706
87.95;14.75;-4.84847058823531
87.96;14.75;-4.872
87.97;14.75;-4.89552941176472
87.98;14.75;-4.91905882352944
87.99;14.75;-4.94258823529412
88;14.75;-4.96611764705884
88.01;14.75;-4.98964705882355
88.02;14.75;-5.01317647058824
88.03;14.75;-5.03670588235295
88.04;14.75;-5.06023529411765
88.05;14.75;-5.08376470588236
88.06;14.75;-5.10729411764707
88.07;14.75;-5.13082352941176
88.08;14.75;-5.15435294117648
88.09;14.75;-5.1778823529412
88.1;14.75;-5.20141176470588
88.11;14.75;-5.2249411764706
88.12;14.75;-5.24847058823531
88.13;14.75;-5.272
88.14;14.75;-5.29552941176471
88.15;14.75;-5.31905882352943
88.16;14.75;-5.34258823529412
88.17;14.75;-5.36611764705883
88.18;14.75;-5.38964705882355
88.19;14.75;-5.41317647058824
88.2;14.75;-5.43670588235296
88.21;14.75;-5.46023529411764
88.22;14.75;-5.48376470588236
88.23;14.75;-5.50729411764707
88.24;14.75;-5.53082352941176
88.25;14.75;-5.55435294117647
88.26;14.75;-5.57788235294119
88.27;14.75;-5.60141176470588
88.28;14.75;-5.6249411764706
88.29;14.75;-5.64847058823529
88.3;14.75;-5.672
88.31;14.75;-5.64847058823529
88.32;14.75;-5.6249411764706
88.33;14.75;-5.60141176470588
88.34;14.75;-5.57788235294117
88.35;14.75;-5.55435294117648
88.36;14.75;-5.53082352941176
88.37;14.75;-5.50729411764703
88.38;14.75;-5.48376470588236
88.39;14.75;-5.46023529411764
88.4;14.75;-5.43670588235291
88.41;-5.35;-5.41317647058824
88.42;-5.35;-5.3896470588235
88.43;-5.35;-5.36611764705879
88.44;-5.35;-5.34258823529412
88.45;-5.35;-5.31905882352938
88.46;-5.35;-5.29552941176472
88.47;-5.35;-5.27199999999998
88.48;-5.35;-5.24847058823527
88.49;-5.35;-5.2249411764706
88.5;-5.35;-5.20141176470586
88.51;-5.35;-5.17788235294115
88.52;-5.35;-5.15435294117648
88.53;-5.35;-5.13082352941174
88.54;-5.35;-5.10729411764707
88.55;-5.35;-5.08376470588234
88.56;-5.35;-5.06023529411762
88.57;-5.35;-5.03670588235295
88.58;-5.35;-5.01317647058822
88.59;-5.35;-4.9896470588235
88.6;-5.35;-4.96611764705881
88.61;-5.35;-4.9425882352941
88.62;-5.35;-4.91905882352939
88.63;-5.35;-4.8955294117647
88.64;-5.35;-4.87199999999998
88.65;-5.35;-4.84847058823527
88.66;-5.35;-4.82494117647058
88.67;-5.35;-4.80141176470586
88.68;-5.35;-4.77788235294115
88.69;-5.35;-4.75435294117646
88.7;-5.35;-4.73082352941174
88.71;-5.35;-4.70729411764705
88.72;-5.35;-4.68376470588234
88.73;-5.35;-4.66023529411763
88.74;-5.35;-4.63670588235293
88.75;-5.35;-4.61317647058822
88.76;-5.35;-4.58964705882351
88.77;-5.35;-4.56611764705882
88.78;-5.35;-4.5425882352941
88.79;-5.35;-4.51905882352941
88.8;-5.35;-4.4955294117647
88.81;-5.35;-4.47199999999998
88.82;-5.35;-4.44847058823529
88.83;-5.35;-4.42494117647058
88.84;-5.35;-4.40141176470587
88.85;-5.35;-4.37788235294117
88.86;-5.35;-4.35435294117646
88.87;-5.35;-4.33082352941175
88.88;-5.35;-4.30729411764705
88.89;-5.35;-4.28376470588234
88.9;-5.35;-4.26023529411763
88.91;-5.35;-4.23670588235294
88.92;-5.35;-4.21317647058822
88.93;-5.35;-4.18964705882351
88.94;-5.35;-4.16611764705882
88.95;-5.35;-4.14258823529411
88.96;-5.35;-4.11905882352941
88.97;-5.35;-4.0955294117647
88.98;-5.35;-4.07199999999999
88.99;-5.35;-4.04847058823529
89;-5.35;-4.02494117647058
89.01;-5.35;-4.00141176470587
89.02;-5.35;-3.97788235294118
89.03;-5.35;-3.95435294117646
89.04;-5.35;-3.93082352941177
89.05;-5.35;-3.90729411764706
89.06;-5.35;-3.88376470588234
89.07;-5.35;-3.86023529411765
89.08;-5.35;-3.83670588235294
89.09;-5.35;-3.81317647058823
89.1;-5.35;-3.78964705882353
89.11;-5.35;-3.76611764705882
89.12;-5.35;-3.74258823529409
89.13;-5.35;-3.71905882352941
89.14;-5.35;-3.6955294117647
89.15;-5.35;-3.67199999999997
89.16;-5.35;-3.6484705882353
89.17;-5.35;-3.62494117647056
89.18;-5.35;-3.60141176470585
89.19;-5.35;-3.57788235294118
89.2;-5.35;-3.55435294117644
89.21;-5.35;-3.53082352941177
89.22;-5.35;-3.50729411764706
89.23;-5.35;-3.48376470588232
89.24;-5.35;-3.46023529411766
89.25;-5.35;-3.43670588235292
89.26;-5.35;-3.41317647058821
89.27;-5.35;-3.38964705882354
89.28;-5.35;-3.3661176470588
89.29;-5.35;-3.34258823529413
89.3;-5.35;-3.31905882352939
89.31;-5.35;-3.29552941176468
89.32;-5.35;-3.27200000000001
89.33;-5.35;-3.24847058823528
89.34;-5.35;-3.22494117647056
89.35;-5.35;-3.20141176470587
89.36;-5.35;-3.17788235294116
89.37;-5.35;-3.15435294117644
89.38;-5.35;-3.13082352941175
89.39;-5.35;-3.10729411764704
89.4;-5.35;-3.08376470588233
89.41;-5.35;-3.06023529411763
89.42;-5.35;-3.03670588235292
89.43;-5.35;-3.01317647058821
89.44;-5.35;-2.98964705882352
89.45;-5.35;-2.9661176470588
89.46;-5.35;-2.94258823529411
89.47;-5.35;-2.9190588235294
89.48;-5.35;-2.89552941176468
89.49;-5.35;-2.87199999999999
89.5;-5.35;-2.84847058823528
89.51;-5.35;-2.82494117647057
89.52;-5.35;-2.80141176470587
89.53;-5.35;-2.77788235294116
89.54;-5.35;-2.75435294117647
89.55;-5.35;-2.73082352941176
89.56;-5.35;-2.70729411764704
89.57;-5.35;-2.68376470588235
89.58;-5.35;-2.66023529411764
89.59;-5.35;-2.63670588235292
89.6;-5.35;-2.61317647058823
89.61;-5.35;-2.58964705882352
89.62;-5.35;-2.5661176470588
89.63;-5.35;-2.54258823529411
89.64;-5.35;-2.5190588235294
89.65;-5.35;-2.49552941176469
89.66;-5.35;-2.472
89.67;-5.35;-2.44847058823528
89.68;-5.35;-2.42494117647057
89.69;-5.35;-2.40141176470588
89.7;-5.35;-2.37788235294116
89.71;-5.35;-2.35435294117647
89.72;-5.35;-2.33082352941176
89.73;-5.35;-2.30729411764704
89.74;-5.35;-2.28376470588235
89.75;-5.35;-2.26023529411764
89.76;-5.35;-2.23670588235293
89.77;-5.35;-2.21317647058823
89.78;-5.35;-2.18964705882352
89.79;-5.35;-2.16611764705883
89.8;-5.35;-2.14258823529412
89.81;-5.35;-2.1190588235294
89.82;-5.35;-2.09552941176471
89.83;-5.35;-2.072
89.84;-5.35;-2.04847058823528
89.85;-5.35;-2.02494117647059
89.86;-5.35;-2.00141176470588
89.87;-5.35;-1.97788235294114
89.88;-5.35;-1.95435294117647
89.89;-5.35;-1.93082352941176
89.9;-5.35;-1.90729411764702
89.91;-5.35;-1.88376470588233
89.92;-5.35;-1.86023529411764
89.93;-5.35;-1.8367058823529
89.94;-5.35;-1.81317647058821
89.95;-5.35;-1.78964705882352
89.96;-5.35;-1.76611764705883
89.97;-5.35;-1.7425882352941
89.98;-5.35;-1.71905882352941
89.99;-5.35;-1.69552941176471
90;-5.35;-1.67199999999998
90.01;-5.35;-1.64847058823529
90.02;-5.35;-1.6249411764706
90.03;-5.35;-1.60141176470586
90.04;-5.35;-1.57788235294117
90.05;-5.35;-1.55435294117648
90.06;-5.35;-1.53082352941174
90.07;-5.35;-1.50729411764705
90.08;-5.35;-1.48376470588236
90.09;-5.35;-1.46023529411762
90.1;-5.35;-1.43670588235293
90.11;-5.35;-1.41317647058824
90.12;-5.35;-1.3896470588235
90.13;-5.35;-1.36611764705881
90.14;-5.35;-1.34258823529412
90.15;-5.35;-1.31905882352938
90.16;-5.35;-1.29552941176469
90.17;-5.35;-1.272
90.18;-5.35;-1.24847058823527
90.19;-5.35;-1.22494117647057
90.2;-5.35;-1.20141176470588
90.21;-5.35;-1.17788235294119
90.22;-5.35;-1.15435294117646
90.23;-5.35;-1.13082352941176
90.24;-5.35;-1.10729411764707
90.25;-5.35;-1.08376470588234
90.26;-5.35;-1.0602352941176
90.27;-5.35;-1.03670588235296
90.28;-5.35;-1.01317647058822
90.29;-5.35;-0.989647058823528
90.3;-5.35;-0.966117647058836
90.31;-5.35;-0.9425882352941
90.32;-5.35;-0.919058823529409
90.33;-5.35;-0.895529411764717
90.34;-5.35;-0.871999999999982
90.35;-5.35;-0.848470588235291
90.36;-5.35;-0.8249411764706
90.37;-5.35;-0.801411764705863
90.38;-5.35;-0.777882352941172
90.39;-5.35;-0.754352941176435
90.4;-5.35;-0.730823529411745
90.41;-5.35;-0.707294117647053
90.42;-5.35;-0.683764705882317
90.43;-5.35;-0.660235294117625
90.44;-5.35;-0.636705882352934
90.45;-5.35;-0.613176470588199
90.46;-5.35;-0.589647058823553
90.47;-5.35;-0.566117647058817
90.48;-5.35;-0.54258823529408
90.49;-5.35;-0.519058823529434
90.5;-5.35;-0.495529411764697
90.51;-5.35;-0.47199999999996
90.52;-5.35;-0.44847058823527
90.53;-5.35;-0.424941176470578
90.54;-5.35;-0.401411764705887
90.55;-5.35;-0.377882352941151
90.56;-5.35;-0.354352941176461
90.57;-5.35;-0.330823529411769
90.58;-5.35;-0.307294117647033
90.59;-5.35;-0.283764705882342
90.6;-5.35;-0.26023529411765
90.61;-5.35;-0.236705882352914
90.62;-5.35;-0.213176470588222
90.63;-5.35;-0.189647058823532
90.64;-5.35;-0.166117647058796
90.65;-5.35;-0.142588235294105
90.66;-5.35;-0.119058823529413
90.67;-5.35;-0.0955294117646774
90.68;-5.35;-0.0719999999999859
90.69;-5.35;-0.0484705882352943
90.7;-5.35;-0.0249411764705583
90.71;-5.35;-0.00141176470586668
90.72;-5.35;0.0221176470588231
90.73;-5.35;0.04564705882356
90.74;-5.35;0.0691764705882507
90.75;-5.35;0.0927058823529423
90.76;-5.35;0.116235294117678
90.77;-5.35;0.13976470588237
90.78;-5.35;0.163294117647061
90.79;-5.35;0.186823529411752
90.8;-5.35;0.210352941176489
90.81;-5.35;0.233882352941179
90.82;-5.35;0.25741176470587
90.83;-5.35;0.280941176470606
90.84;-5.35;0.304470588235298
90.85;-5.35;0.327999999999989
90.86;-5.35;0.351529411764726
90.87;-5.35;0.375058823529417
90.88;-5.35;0.398588235294108
90.89;-5.35;0.422117647058845
90.9;-5.35;0.445647058823535
90.91;-5.35;0.469176470588226
90.92;-5.35;0.492705882352962
90.93;-5.35;0.516235294117654
90.94;-5.35;0.539764705882344
90.95;-5.35;0.563294117647081
90.96;-5.35;0.586823529411773
90.97;-5.35;0.610352941176464
90.98;-5.35;0.633882352941201
90.99;-5.35;0.65741176470589
91;-5.35;0.680941176470581
91.01;-5.35;0.704470588235318
91.02;-5.35;0.72800000000001
91.03;-5.35;0.7515294117647
91.04;-5.35;0.775058823529392
91.05;-5.35;0.798588235294128
91.06;-5.35;0.822117647058819
91.07;-5.35;0.845647058823511
91.08;-5.35;0.869176470588246
91.09;-5.35;0.892705882352983
91.1;-5.35;0.916235294117628
91.11;-5.35;0.939764705882365
91.12;-5.35;0.963294117647102
91.13;-5.35;0.986823529411748
91.14;-5.35;1.01035294117648
91.15;-5.35;1.03388235294122
91.16;-5.35;1.05741176470587
91.17;-5.35;1.0809411764706
91.18;-5.35;1.10447058823534
91.19;-5.35;1.12800000000003
91.2;-5.35;1.15152941176472
91.21;-5.35;1.17505882352941
91.22;-5.35;1.19858823529415
91.23;-5.35;1.22211764705884
91.24;-5.35;1.24564705882353
91.25;-5.35;1.26917647058827
91.26;-5.35;1.29270588235296
91.27;-5.35;1.31623529411765
91.28;-5.35;1.33976470588239
91.29;-5.35;1.36329411764703
91.3;-5.35;1.38682352941177
91.31;-5.35;1.4103529411765
91.32;-5.35;1.4338823529412
91.33;-5.35;1.45741176470589
91.34;-5.35;1.48094117647062
91.35;-5.35;1.50447058823531
91.36;-5.35;1.528
91.37;-5.35;1.55152941176474
91.38;-5.35;1.57505882352943
91.39;-5.35;1.59858823529412
91.4;-5.35;1.62211764705886
91.41;-5.35;1.64564705882355
91.42;-5.35;1.66917647058824
91.43;-5.35;1.69270588235298
91.44;-5.35;1.71623529411767
91.45;-5.35;1.73976470588236
91.46;-5.35;1.76329411764705
91.47;-5.35;1.78682352941179
91.48;-5.35;1.81035294117648
91.49;-5.35;1.83388235294117
91.5;-5.35;1.85741176470591
91.51;-5.35;1.8809411764706
91.52;-5.35;1.90447058823529
91.53;-5.35;1.92800000000002
91.54;-5.35;1.95152941176472
91.55;-5.35;1.97505882352941
91.56;-5.35;1.99858823529414
91.57;-5.35;2.02211764705883
91.58;-5.35;2.04564705882353
91.59;-5.35;2.06917647058826
91.6;-5.35;2.09270588235295
91.61;-5.35;2.11623529411764
91.62;-5.35;2.13976470588238
91.63;-5.35;2.16329411764707
91.64;-5.35;2.18682352941176
91.65;-5.35;2.2103529411765
91.66;-5.35;2.23388235294119
91.67;-5.35;2.25741176470588
91.68;-5.35;2.28094117647062
91.69;-5.35;2.30447058823531
91.7;-5.35;2.328
91.71;-5.35;2.35152941176469
91.72;-5.35;2.37505882352943
91.73;-5.35;2.39858823529412
91.74;-5.35;2.42211764705881
91.75;-5.35;2.44564705882355
91.76;-5.35;2.46917647058824
91.77;-5.35;2.49270588235293
91.78;-5.35;2.51623529411767
91.79;-5.35;2.53976470588236
91.8;-5.35;2.56329411764705
91.81;-5.35;2.58682352941178
91.82;-5.35;2.61035294117647
91.83;-5.35;2.63388235294117
91.84;-5.35;2.6574117647059
91.85;-5.35;2.68094117647059
91.86;-5.35;2.70447058823528
91.87;-5.35;2.72800000000002
91.88;-5.35;2.75152941176471
91.89;-5.35;2.77505882352945
91.9;-5.35;2.79858823529414
91.91;-5.35;2.82211764705883
91.92;-5.35;2.84564705882357
91.93;-5.35;2.86917647058826
91.94;-5.35;2.89270588235295
91.95;-5.35;2.91623529411769
91.96;-5.35;2.93976470588233
91.97;-5.35;2.96329411764707
91.98;-5.35;2.9868235294118
91.99;-5.35;3.01035294117645
92;-5.35;3.03388235294119
92.01;-5.35;3.05741176470592
92.02;-5.35;3.08094117647061
92.03;-5.35;3.1044705882353
92.04;-5.35;3.12800000000004
92.05;-5.35;3.15152941176473
92.06;-5.35;3.17505882352942
92.07;-5.35;3.19858823529411
92.08;-5.35;3.22211764705885
92.09;-5.35;3.24564705882354
92.1;-5.35;3.26917647058823
92.11;-5.35;3.29270588235297
92.12;-5.35;3.31623529411766
92.13;-5.35;3.33976470588235
92.14;-5.35;3.36329411764709
92.15;-5.35;3.38682352941178
92.16;-5.35;3.41035294117647
92.17;-5.35;3.43388235294121
92.18;-5.35;3.4574117647059
92.19;-5.35;3.48094117647059
92.2;-5.35;3.50447058823532
92.21;-5.35;3.52800000000002
92.22;-5.35;3.55152941176471
92.23;-5.35;3.57505882352944
92.24;-5.35;3.59858823529414
92.25;-5.35;3.62211764705883
92.26;-5.35;3.64564705882356
92.27;-5.35;3.66917647058825
92.28;-5.35;3.69270588235294
92.29;-5.35;3.71623529411768
92.3;-5.35;3.73976470588237
92.31;-5.35;3.76329411764706
92.32;-5.35;3.78682352941175
92.33;-5.35;3.81035294117649
92.34;-5.35;3.83388235294118
92.35;-5.35;3.85741176470587
92.36;-5.35;3.88094117647061
92.37;-5.35;3.9044705882353
92.38;-5.35;3.92799999999999
92.39;-5.35;3.95152941176473
92.4;-5.35;3.97505882352942
92.41;-5.35;3.99858823529411
92.42;-5.35;4.02211764705885
92.43;-5.35;4.04564705882354
92.44;-5.35;4.06917647058823
92.45;-5.35;4.09270588235296
92.46;-5.35;4.11623529411766
92.47;-5.35;4.13976470588235
92.48;-5.35;4.16329411764708
92.49;-5.35;4.18682352941177
92.5;-5.35;4.21035294117647
92.51;-5.35;4.2338823529412
92.52;-5.35;4.25741176470589
92.53;-5.35;4.28094117647058
92.54;-5.35;4.30447058823532
92.55;-5.35;4.32800000000001
92.56;-5.35;4.3515294117647
92.57;-5.35;4.37505882352939
92.58;-5.35;4.39858823529413
92.59;-5.35;4.42211764705887
92.6;-5.35;4.44564705882351
92.61;-5.35;4.46917647058825
92.62;-5.35;4.49270588235298
92.63;-5.35;4.51623529411763
92.64;-5.35;4.53976470588237
92.65;-5.35;4.56329411764711
92.66;-5.35;4.58682352941175
92.67;-5.35;4.61035294117649
92.68;-5.35;4.63388235294122
92.69;-5.35;4.65741176470587
92.7;-5.35;4.68094117647061
92.71;-5.35;4.7044705882353
92.72;-5.35;4.72800000000003
92.73;-5.35;4.75152941176472
92.74;-5.35;4.77505882352941
92.75;-5.35;4.79858823529415
92.76;-5.35;4.82211764705884
92.77;-5.35;4.84564705882353
92.78;-5.35;4.86917647058827
92.79;-5.35;4.89270588235296
92.8;-5.35;4.91623529411765
92.81;-5.35;4.93976470588239
92.82;-5.35;4.96329411764703
92.83;-5.35;4.98682352941177
92.84;-5.35;5.01035294117651
92.85;-5.35;5.0338823529412
92.86;-5.35;5.05741176470589
92.87;-5.35;5.08094117647063
92.88;-5.35;5.10447058823532
92.89;-5.35;5.12800000000001
92.9;-5.35;5.15152941176474
92.91;-5.35;5.17505882352943
92.92;-5.35;5.19858823529413
92.93;-5.35;5.22211764705886
92.94;-5.35;5.24564705882355
92.95;-5.35;5.26917647058825
92.96;-5.35;5.29270588235294
92.97;-5.35;5.31623529411767
92.98;-5.35;5.33976470588236
92.99;-5.35;5.36329411764705
93;-5.35;5.38682352941179
93.01;-5.35;5.41035294117648
93.02;-5.35;5.43388235294117
93.03;-5.35;5.45741176470591
93.04;-5.35;5.4809411764706
93.05;-5.35;5.50447058823529
93.06;-5.35;5.52800000000003
93.07;-5.35;5.55152941176472
93.08;-5.35;5.57505882352941
93.09;-5.35;5.59858823529415
93.1;-5.35;5.62211764705884
93.11;-5.35;5.64564705882353
93.12;-5.35;5.66917647058827
93.13;-5.35;5.69270588235296
93.14;-5.35;5.71623529411765
93.15;-5.35;5.73976470588238
93.16;-5.35;5.76329411764707
93.17;-5.35;5.78682352941177
93.18;-5.35;5.8103529411765
93.19;-5.35;5.83388235294119
93.2;-5.35;5.85741176470588
93.21;-5.35;5.88094117647058
93.22;-5.35;5.90447058823531
93.23;-5.35;5.928
93.24;-5.35;5.95152941176469
93.25;-5.35;5.97505882352943
93.26;-5.35;5.99858823529412
93.27;-5.35;6.02211764705881
93.28;-5.35;6.04564705882355
93.29;-5.35;6.06917647058829
93.3;-5.35;6.09270588235293
93.31;-5.35;6.11623529411767
93.32;-5.35;6.13976470588236
93.33;-5.35;6.16329411764705
93.34;-5.35;6.18682352941179
93.35;-5.35;6.21035294117648
93.36;-5.35;6.23388235294117
93.37;-5.35;6.2574117647059
93.38;-5.35;6.28094117647059
93.39;-5.35;6.30447058823529
93.4;-5.35;6.32800000000002
93.41;-5.35;6.35152941176471
93.42;-5.35;6.37505882352945
93.43;-5.35;6.39858823529414
93.44;-5.35;6.42211764705883
93.45;-5.35;6.44564705882357
93.46;-5.35;6.46917647058822
93.47;-5.35;6.49270588235295
93.48;-5.35;6.51623529411769
93.49;-5.35;6.53976470588233
93.5;-5.35;6.56329411764707
93.51;-5.35;6.58682352941181
93.52;-5.35;6.61035294117645
93.53;-5.35;6.63388235294119
93.54;-5.35;6.65741176470592
93.55;-5.35;6.68094117647062
93.56;-5.35;6.70447058823531
93.57;-5.35;6.728
93.58;-5.35;6.75152941176474
93.59;-5.35;6.77505882352942
93.6;-5.35;6.79858823529412
93.61;-5.35;6.82211764705885
93.62;-5.35;6.84564705882354
93.63;-5.35;6.86917647058824
93.64;-5.35;6.89270588235297
93.65;-5.35;6.91623529411766
93.66;-5.35;6.93976470588235
93.67;-5.35;6.96329411764709
93.68;-5.35;6.98682352941178
93.69;-5.35;7.01035294117647
93.7;-5.35;7.03388235294121
93.71;-5.35;7.0574117647059
93.72;-5.35;7.08094117647059
93.73;-5.35;7.10447058823533
93.74;-5.35;7.12800000000002
93.75;-5.35;7.15152941176471
93.76;-5.35;7.17505882352945
93.77;-5.35;7.19858823529414
93.78;-5.35;7.22211764705883
93.79;-5.35;7.24564705882356
93.8;-5.35;7.26917647058826
93.81;-5.35;7.29270588235295
93.82;-5.35;7.31623529411764
93.83;-5.35;7.33976470588237
93.84;-5.35;7.36329411764707
93.85;-5.35;7.38682352941176
93.86;-5.35;7.41035294117649
93.87;-5.35;7.43388235294118
93.88;-5.35;7.45741176470587
93.89;-5.35;7.48094117647061
93.9;-5.35;7.5044705882353
93.91;-5.35;7.52799999999999
93.92;-5.35;7.55152941176473
93.93;-5.35;7.57505882352942
93.94;-5.35;7.59858823529411
93.95;-5.35;7.62211764705885
93.96;-5.35;7.64564705882354
93.97;-5.35;7.66917647058823
93.98;-5.35;7.69270588235297
93.99;-5.35;7.71623529411766
94;-5.35;7.73976470588235
94.01;-5.35;7.76329411764709
94.02;-5.35;7.78682352941178
94.03;-5.35;7.81035294117647
94.04;-5.35;7.8338823529412
94.05;-5.35;7.85741176470589
94.06;-5.35;7.88094117647059
94.07;-5.35;7.90447058823528
94.08;-5.35;7.92800000000002
94.09;-5.35;7.95152941176471
94.1;-5.35;7.9750588235294
94.11;-5.35;7.99858823529413
94.12;-5.35;8.02211764705887
94.13;-5.35;8.04564705882352
94.14;-5.35;8.06917647058825
94.15;-5.35;8.09270588235299
94.16;-5.35;8.11623529411763
94.17;-5.35;8.13976470588237
94.18;-5.35;8.1632941176471
94.19;-5.35;8.18682352941175
94.2;-5.35;8.21035294117649
94.21;-5.35;8.23388235294118
94.22;-5.35;8.25741176470587
94.23;-5.35;8.28094117647061
94.24;-5.35;8.3044705882353
94.25;-5.35;8.32800000000003
94.26;-5.35;8.35152941176473
94.27;-5.35;8.37505882352942
94.28;-5.35;8.39858823529415
94.29;-5.35;8.42211764705884
94.3;-5.35;8.44564705882354
94.31;-5.35;8.46917647058827
94.32;-5.35;8.49270588235292
94.33;-5.35;8.51623529411765
94.34;-5.35;8.53976470588239
94.35;-5.35;8.56329411764704
94.36;-5.35;8.58682352941177
94.37;-5.35;8.61035294117651
94.38;-5.35;8.6338823529412
94.39;-5.35;8.65741176470589
94.4;-5.35;8.68094117647063
94.41;-5.35;8.70447058823532
94.42;-5.35;8.72800000000001
94.43;-5.35;8.75152941176475
94.44;-5.35;8.77505882352944
94.45;-5.35;8.79858823529413
94.46;-5.35;8.82211764705882
94.47;-5.35;8.84564705882356
94.48;-5.35;8.86917647058825
94.49;-5.35;8.89270588235294
94.5;-5.35;8.91623529411767
94.51;-5.35;8.93976470588236
94.52;-5.35;8.96329411764706
94.53;-5.35;8.98682352941179
94.54;-5.35;9.01035294117649
94.55;-5.35;9.03388235294118
94.56;-5.35;9.05741176470591
94.57;-5.35;9.0809411764706
94.58;-5.35;9.10447058823529
94.59;-5.35;9.12800000000003
94.6;-5.35;9.15152941176472
94.61;-5.35;9.17505882352941
94.62;-5.35;9.19858823529415
94.63;-5.35;9.22211764705884
94.64;-5.35;9.24564705882353
94.65;-5.35;9.26917647058827
94.66;-5.35;9.29270588235296
94.67;-5.35;9.31623529411765
94.68;-5.35;9.33976470588238
94.69;-5.35;9.36329411764708
94.7;-5.35;9.38682352941177
94.71;-5.35;9.41035294117646
94.72;-5.35;9.4338823529412
94.73;-5.35;9.45741176470589
94.74;-5.35;9.48094117647058
94.75;-5.35;9.50447058823531
94.76;-5.35;9.52800000000001
94.77;-5.35;9.5515294117647
94.78;-5.35;9.57505882352943
94.79;-5.35;9.59858823529412
94.8;-5.35;9.62211764705881
94.81;-5.35;9.64564705882355
94.82;-5.35;9.66917647058824
94.83;-5.35;9.69270588235293
94.84;-5.35;9.71623529411767
94.85;-5.35;9.73976470588236
94.86;-5.35;9.76329411764705
94.87;-5.35;9.78682352941179
94.88;-5.35;9.81035294117648
94.89;-5.35;9.83388235294117
94.9;-5.35;9.85741176470591
94.91;-5.35;9.8809411764706
94.92;-5.35;9.90447058823529
94.93;-5.35;9.92800000000003
94.94;-5.35;9.95152941176472
94.95;-5.35;9.97505882352945
94.96;-5.35;9.9985882352941
94.97;-5.35;10.0221176470588
94.98;-5.35;10.0456470588236
94.99;-5.35;10.0691764705882
95;-5.35;10.092705882353
95.01;-5.35;10.1162352941177
95.02;-5.35;10.1397647058823
95.03;-5.35;10.1632941176471
95.04;-5.35;10.1868235294118
95.05;-5.35;10.2103529411765
95.06;-5.35;10.2338823529412
95.07;-5.35;10.2574117647059
95.08;-5.35;10.2809411764706
95.09;-5.35;10.3044705882353
95.1;-5.35;10.328
95.11;-5.35;10.3515294117647
95.12;-5.35;10.3750588235294
95.13;-5.35;10.3985882352941
95.14;-5.35;10.4221176470589
95.15;-5.35;10.4456470588235
95.16;-5.35;10.4691764705882
95.17;-5.35;10.492705882353
95.18;-5.35;10.5162352941177
95.19;-5.35;10.5397647058824
95.2;-5.35;10.5632941176471
95.21;-5.35;10.5868235294118
95.22;-5.35;10.6103529411765
95.23;-5.35;10.6338823529412
95.24;-5.35;10.6574117647059
95.25;-5.35;10.6809411764706
95.26;-5.35;10.7044705882353
95.27;-5.35;10.728
95.28;-5.35;10.7515294117647
95.29;-5.35;10.7750588235294
95.3;-5.35;10.7985882352941
95.31;-5.35;10.8221176470588
95.32;-5.35;10.8456470588235
95.33;-5.35;10.8691764705883
95.34;-5.35;10.8927058823529
95.35;-5.35;10.9162352941176
95.36;-5.35;10.9397647058824
95.37;-5.35;10.9632941176471
95.38;-5.35;10.9868235294118
95.39;-5.35;11.0103529411765
95.4;-5.35;11.0338823529412
95.41;-5.35;11.0574117647059
95.42;-5.35;11.0809411764706
95.43;-5.35;11.1044705882353
95.44;-5.35;11.128
95.45;-5.35;11.1515294117647
95.46;-5.35;11.1750588235294
95.47;-5.35;11.1985882352941
95.48;-5.35;11.2221176470589
95.49;-5.35;11.2456470588235
95.5;-5.35;11.2691764705882
95.51;-5.35;11.292705882353
95.52;-5.35;11.3162352941177
95.53;-5.35;11.3397647058824
95.54;-5.35;11.3632941176471
95.55;-5.35;11.3868235294118
95.56;-5.35;11.4103529411765
95.57;-5.35;11.4338823529412
95.58;-5.35;11.4574117647059
95.59;-5.35;11.4809411764706
95.6;-5.35;11.5044705882353
95.61;-5.35;11.528
95.62;-5.35;11.5515294117647
95.63;-5.35;11.5750588235294
95.64;-5.35;11.5985882352941
95.65;-5.35;11.6221176470589
95.66;-5.35;11.6456470588235
95.67;-5.35;11.6691764705883
95.68;-5.35;11.692705882353
95.69;-5.35;11.7162352941176
95.7;-5.35;11.7397647058824
95.71;-5.35;11.7632941176471
95.72;-5.35;11.7868235294118
95.73;-5.35;11.8103529411765
95.74;-5.35;11.8338823529412
95.75;-5.35;11.8574117647059
95.76;-5.35;11.8809411764706
95.77;-5.35;11.9044705882353
95.78;-5.35;11.928
95.79;-5.35;11.9515294117647
95.8;-5.35;11.9750588235294
95.81;-5.35;11.9985882352942
95.82;-5.35;12.0221176470588
95.83;-5.35;12.0456470588235
95.84;-5.35;12.0691764705883
95.85;-5.35;12.0927058823529
95.86;-5.35;12.1162352941177
95.87;-5.35;12.1397647058824
95.88;-5.35;12.1632941176471
95.89;-5.35;12.1868235294118
95.9;-5.35;12.2103529411765
95.91;-5.35;12.2338823529412
95.92;-5.35;12.2574117647059
95.93;-5.35;12.2809411764706
95.94;-5.35;12.3044705882353
95.95;-5.35;12.328
95.96;-5.35;12.3515294117647
95.97;-5.35;12.3750588235294
95.98;-5.35;12.3985882352941
95.99;-5.35;12.4221176470588
96;-5.35;12.4456470588236
96.01;-5.35;12.4691764705882
96.02;-5.35;12.4927058823529
96.03;-5.35;12.5162352941177
96.04;-5.35;12.5397647058824
96.05;-5.35;12.5632941176471
96.06;-5.35;12.5868235294118
96.07;-5.35;12.6103529411765
96.08;-5.35;12.6338823529412
96.09;-5.35;12.6574117647059
96.1;-5.35;12.6809411764706
96.11;-5.35;12.7044705882353
96.12;-5.35;12.728
96.13;-5.35;12.7515294117647
96.14;-5.35;12.7750588235294
96.15;-5.35;12.7985882352942
96.16;-5.35;12.8221176470588
96.17;-5.35;12.8456470588235
96.18;-5.35;12.8691764705883
96.19;-5.35;12.892705882353
96.2;-5.35;12.9162352941177
96.21;-5.35;12.9397647058823
96.22;-5.35;12.9632941176471
96.23;-5.35;12.9868235294118
96.24;-5.35;13.0103529411765
96.25;-5.35;13.0338823529412
96.26;-5.35;13.0574117647059
96.27;-5.35;13.0809411764706
96.28;-5.35;13.1044705882353
96.29;-5.35;13.128
96.3;-5.35;13.1515294117647
96.31;-5.35;13.1750588235294
96.32;-5.35;13.1985882352941
96.33;-5.35;13.2221176470588
96.34;-5.35;13.2456470588236
96.35;-5.35;13.2691764705882
96.36;-5.35;13.2927058823529
96.37;-5.35;13.3162352941177
96.38;-5.35;13.3397647058824
96.39;-5.35;13.3632941176471
96.4;-5.35;13.3868235294118
96.41;-5.35;13.4103529411765
96.42;-5.35;13.4338823529412
96.43;-5.35;13.4574117647059
96.44;-5.35;13.4809411764706
96.45;-5.35;13.5044705882353
96.46;-5.35;13.528
96.47;-5.35;13.5515294117647
96.48;-5.35;13.5750588235295
96.49;-5.35;13.5985882352941
96.5;-5.35;13.6221176470588
96.51;-5.35;13.6456470588236
96.52;-5.35;13.6691764705882
96.53;-5.35;13.692705882353
96.54;-5.35;13.7162352941177
96.55;-5.35;13.7397647058823
96.56;-5.35;13.7632941176471
96.57;-5.35;13.7868235294118
96.58;-5.35;13.8103529411765
96.59;-5.35;13.8338823529412
96.6;-5.35;13.8574117647059
96.61;-5.35;13.8809411764706
96.62;-5.35;13.9044705882353
96.63;-5.35;13.928
96.64;-5.35;13.9515294117647
96.65;-5.35;13.9750588235294
96.66;-5.35;13.9985882352941
96.67;-5.35;14.0221176470589
96.68;-5.35;14.0456470588235
96.69;-5.35;14.0691764705882
96.7;-5.35;14.092705882353
96.71;-5.35;14.1162352941177
96.72;-5.35;14.1397647058824
96.73;-5.35;14.1632941176471
96.74;-5.35;14.1868235294118
96.75;-5.35;14.2103529411765
96.76;-5.35;14.2338823529412
96.77;-5.35;14.2574117647059
96.78;-5.35;14.2809411764706
96.79;-5.35;14.3044705882353
96.8;-5.35;14.328
96.81;-5.35;14.3044705882353
96.82;-5.35;14.2809411764706
96.83;-5.35;14.2574117647059
96.84;-5.35;14.2338823529412
96.85;-5.35;14.2103529411765
96.86;-5.35;14.1868235294117
96.87;-5.35;14.163294117647
96.88;-5.35;14.1397647058824
96.89;-5.35;14.1162352941176
96.9;-5.35;14.0927058823529
96.91;14.75;14.0691764705882
96.92;14.75;14.0456470588235
96.93;14.75;14.0221176470588
96.94;14.75;13.9985882352941
96.95;14.75;13.9750588235294
96.96;14.75;13.9515294117647
96.97;14.75;13.928
96.98;14.75;13.9044705882353
96.99;14.75;13.8809411764706
97;14.75;13.8574117647059
97.01;14.75;13.8338823529411
97.02;14.75;13.8103529411765
97.03;14.75;13.7868235294118
97.04;14.75;13.763294117647
97.05;14.75;13.7397647058823
97.06;14.75;13.7162352941176
97.07;14.75;13.692705882353
97.08;14.75;13.6691764705882
97.09;14.75;13.6456470588235
97.1;14.75;13.6221176470588
97.11;14.75;13.5985882352941
97.12;14.75;13.5750588235294
97.13;14.75;13.5515294117647
97.14;14.75;13.528
97.15;14.75;13.5044705882353
97.16;14.75;13.4809411764706
97.17;14.75;13.4574117647059
97.18;14.75;13.4338823529411
97.19;14.75;13.4103529411765
97.2;14.75;13.3868235294117
97.21;14.75;13.3632941176471
97.22;14.75;13.3397647058824
97.23;14.75;13.3162352941176
97.24;14.75;13.2927058823529
97.25;14.75;13.2691764705882
97.26;14.75;13.2456470588235
97.27;14.75;13.2221176470588
97.28;14.75;13.1985882352941
97.29;14.75;13.1750588235294
97.3;14.75;13.1515294117647
97.31;14.75;13.128
97.32;14.75;13.1044705882353
97.33;14.75;13.0809411764706
97.34;14.75;13.0574117647058
97.35;14.75;13.0338823529412
97.36;14.75;13.0103529411765
97.37;14.75;12.9868235294117
97.38;14.75;12.9632941176471
97.39;14.75;12.9397647058823
97.4;14.75;12.9162352941176
97.41;14.75;12.8927058823529
97.42;14.75;12.8691764705882
97.43;14.75;12.8456470588235
97.44;14.75;12.8221176470588
97.45;14.75;12.7985882352941
97.46;14.75;12.7750588235294
97.47;14.75;12.7515294117647
97.48;14.75;12.728
97.49;14.75;12.7044705882353
97.5;14.75;12.6809411764706
97.51;14.75;12.6574117647059
97.52;14.75;12.6338823529412
97.53;14.75;12.6103529411764
97.54;14.75;12.5868235294117
97.55;14.75;12.5632941176471
97.56;14.75;12.5397647058823
97.57;14.75;12.5162352941176
97.58;14.75;12.4927058823529
97.59;14.75;12.4691764705882
97.6;14.75;12.4456470588235
97.61;14.75;12.4221176470588
97.62;14.75;12.3985882352941
97.63;14.75;12.3750588235294
97.64;14.75;12.3515294117647
97.65;14.75;12.328
97.66;14.75;12.3044705882353
97.67;14.75;12.2809411764706
97.68;14.75;12.2574117647058
97.69;14.75;12.2338823529412
97.7;14.75;12.2103529411765
97.71;14.75;12.1868235294118
97.72;14.75;12.163294117647
97.73;14.75;12.1397647058823
97.74;14.75;12.1162352941177
97.75;14.75;12.0927058823529
97.76;14.75;12.0691764705882
97.77;14.75;12.0456470588235
97.78;14.75;12.0221176470588
97.79;14.75;11.9985882352941
97.8;14.75;11.9750588235294
97.81;14.75;11.9515294117647
97.82;14.75;11.928
97.83;14.75;11.9044705882353
97.84;14.75;11.8809411764706
97.85;14.75;11.8574117647059
97.86;14.75;11.8338823529412
97.87;14.75;11.8103529411764
97.88;14.75;11.7868235294118
97.89;14.75;11.7632941176471
97.9;14.75;11.7397647058823
97.91;14.75;11.7162352941176
97.92;14.75;11.6927058823529
97.93;14.75;11.6691764705882
97.94;14.75;11.6456470588235
97.95;14.75;11.6221176470588
97.96;14.75;11.5985882352941
97.97;14.75;11.5750588235294
97.98;14.75;11.5515294117647
97.99;14.75;11.528
98;14.75;11.5044705882353
98.01;14.75;11.4809411764705
98.02;14.75;11.4574117647059
98.03;14.75;11.4338823529412
98.04;14.75;11.4103529411764
98.05;14.75;11.3868235294118
98.06;14.75;11.363294117647
98.07;14.75;11.3397647058824
98.08;14.75;11.3162352941177
98.09;14.75;11.2927058823529
98.1;14.75;11.2691764705882
98.11;14.75;11.2456470588235
98.12;14.75;11.2221176470588
98.13;14.75;11.1985882352941
98.14;14.75;11.1750588235294
98.15;14.75;11.1515294117647
98.16;14.75;11.128
98.17;14.75;11.1044705882353
98.18;14.75;11.0809411764706
98.19;14.75;11.0574117647059
98.2;14.75;11.0338823529411
98.21;14.75;11.0103529411765
98.22;14.75;10.9868235294118
98.23;14.75;10.963294117647
98.24;14.75;10.9397647058823
98.25;14.75;10.9162352941176
98.26;14.75;10.8927058823529
98.27;14.75;10.8691764705882
98.28;14.75;10.8456470588235
98.29;14.75;10.8221176470588
98.3;14.75;10.7985882352941
98.31;14.75;10.7750588235294
98.32;14.75;10.7515294117647
98.33;14.75;10.728
98.34;14.75;10.7044705882353
98.35;14.75;10.6809411764706
98.36;14.75;10.6574117647059
98.37;14.75;10.6338823529412
98.38;14.75;10.6103529411765
98.39;14.75;10.5868235294117
98.4;14.75;10.563294117647
98.41;14.75;10.5397647058824
98.42;14.75;10.5162352941176
98.43;14.75;10.4927058823529
98.44;14.75;10.4691764705882
98.45;14.75;10.4456470588235
98.46;14.75;10.4221176470588
98.47;14.75;10.3985882352941
98.48;14.75;10.3750588235294
98.49;14.75;10.3515294117647
98.5;14.75;10.328
98.51;14.75;10.3044705882353
98.52;14.75;10.2809411764706
98.53;14.75;10.2574117647059
98.54;14.75;10.2338823529411
98.55;14.75;10.2103529411765
98.56;14.75;10.1868235294118
98.57;14.75;10.1632941176471
98.58;14.75;10.1397647058823
98.59;14.75;10.1162352941176
98.6;14.75;10.092705882353
98.61;14.75;10.0691764705882
98.62;14.75;10.0456470588235
98.63;14.75;10.0221176470588
98.64;14.75;9.9985882352941
98.65;14.75;9.97505882352941
98.66;14.75;9.95152941176472
98.67;14.75;9.92799999999998
98.68;14.75;9.90447058823524
98.69;14.75;9.8809411764706
98.7;14.75;9.85741176470586
98.71;14.75;9.83388235294117
98.72;14.75;9.81035294117648
98.73;14.75;9.78682352941174
98.74;14.75;9.76329411764705
98.75;14.75;9.73976470588236
98.76;14.75;9.71623529411762
98.77;14.75;9.69270588235293
98.78;14.75;9.66917647058824
98.79;14.75;9.64564705882351
98.8;14.75;9.62211764705881
98.81;14.75;9.59858823529408
98.82;14.75;9.57505882352943
98.83;14.75;9.55152941176469
98.84;14.75;9.52799999999996
98.85;14.75;9.50447058823531
98.86;14.75;9.48094117647058
98.87;14.75;9.45741176470584
98.88;14.75;9.4338823529412
98.89;14.75;9.41035294117646
98.9;14.75;9.38682352941172
98.91;14.75;9.36329411764708
98.92;14.75;9.33976470588234
98.93;14.75;9.3162352941176
98.94;14.75;9.29270588235291
98.95;14.75;9.26917647058822
98.96;14.75;9.24564705882353
98.97;14.75;9.22211764705879
98.98;14.75;9.1985882352941
98.99;14.75;9.17505882352941
99;14.75;9.15152941176468
99.01;14.75;9.12799999999998
99.02;14.75;9.10447058823529
99.03;14.75;9.08094117647056
99.04;14.75;9.05741176470587
99.05;14.75;9.03388235294117
99.06;14.75;9.01035294117644
99.07;14.75;8.98682352941175
99.08;14.75;8.96329411764706
99.09;14.75;8.93976470588232
99.1;14.75;8.91623529411763
99.11;14.75;8.89270588235294
99.12;14.75;8.8691764705882
99.13;14.75;8.84564705882351
99.14;14.75;8.82211764705882
99.15;14.75;8.79858823529408
99.16;14.75;8.77505882352939
99.17;14.75;8.7515294117647
99.18;14.75;8.72799999999996
99.19;14.75;8.70447058823527
99.2;14.75;8.68094117647058
99.21;14.75;8.65741176470589
99.22;14.75;8.63388235294116
99.23;14.75;8.61035294117646
99.24;14.75;8.58682352941177
99.25;14.75;8.56329411764704
99.26;14.75;8.53976470588235
99.27;14.75;8.51623529411765
99.28;14.75;8.49270588235292
99.29;14.75;8.46917647058823
99.3;14.75;8.44564705882353
99.31;14.75;8.4221176470588
99.32;14.75;8.39858823529411
99.33;14.75;8.37505882352942
99.34;14.75;8.35152941176468
99.35;14.75;8.32799999999999
99.36;14.75;8.3044705882353
99.37;14.75;8.28094117647056
99.38;14.75;8.25741176470587
99.39;14.75;8.23388235294118
99.4;14.75;8.21035294117644
99.41;14.75;8.18682352941175
99.42;14.75;8.16329411764706
99.43;14.75;8.13976470588232
99.44;14.75;8.11623529411763
99.45;14.75;8.09270588235294
99.46;14.75;8.06917647058825
99.47;14.75;8.04564705882352
99.48;14.75;8.02211764705882
99.49;14.75;7.99858823529413
99.5;14.75;7.97505882352939
99.51;14.75;7.95152941176466
99.52;14.75;7.92800000000001
99.53;14.75;7.90447058823528
99.54;14.75;7.88094117647054
99.55;14.75;7.8574117647059
99.56;14.75;7.83388235294116
99.57;14.75;7.81035294117647
99.58;14.75;7.78682352941178
99.59;14.75;7.76329411764704
99.6;14.75;7.73976470588235
99.61;14.75;7.71623529411766
99.62;14.75;7.69270588235292
99.63;14.75;7.66917647058823
99.64;14.75;7.64564705882349
99.65;14.75;7.6221176470588
99.66;14.75;7.59858823529411
99.67;14.75;7.57505882352938
99.68;14.75;7.55152941176468
99.69;14.75;7.52799999999999
99.7;14.75;7.50447058823526
99.71;14.75;7.48094117647061
99.72;14.75;7.45741176470587
99.73;14.75;7.43388235294114
99.74;14.75;7.41035294117649
99.75;14.75;7.38682352941175
99.76;14.75;7.36329411764702
99.77;14.75;7.33976470588233
99.78;14.75;7.31623529411764
99.79;14.75;7.2927058823529
99.8;14.75;7.26917647058821
99.81;14.75;7.24564705882352
99.82;14.75;7.22211764705883
99.83;14.75;7.19858823529409
99.84;14.75;7.1750588235294
99.85;14.75;7.15152941176471
99.86;14.75;7.12799999999997
99.87;14.75;7.10447058823528
99.88;14.75;7.08094117647059
99.89;14.75;7.05741176470586
99.9;14.75;7.03388235294116
99.91;14.75;7.01035294117647
99.92;14.75;6.98682352941174
99.93;14.75;6.96329411764704
99.94;14.75;6.93976470588235
99.95;14.75;6.91623529411762
99.96;14.75;6.89270588235293
99.97;14.75;6.86917647058823
99.98;14.75;6.8456470588235
99.99;14.75;6.82211764705881
100;14.75;6.79858823529412
