# Supplementary material for: Three-dimensional optofluidic control using reconfigurable thermal barriers
Source: Nat Photonics. 2025 Aug 8;19(12):1385–91. doi: 10.1038/s41566-025-01731-z (PMC12672375; doi:10.1038/s41566-025-01731-z)
Supplement: Supplementary file 14 — Statistical source data. [file 41566_2025_1731_MOESM14_ESM.txt]

Fig 4a 4mum
Start Bin; End Bin; Count
0; 21; 0.0421053
21; 42; 0.235088
42;63; 0.45614
63; 84; 0.252632
84; 105; 0.0140351

Fig 4a 5mum
Start Bin; End Bin; Count
0; 21; 0.0326087
21; 42; 0.25
42;63; 0.336957
63; 84; 0.293478
84; 105; 0.0869565

Fig 4d 4mum
Start Bin; End Bin; Count
0; 20; 0.00729927
20; 40; 0.0875912
40; 60; 0.678832
63; 84; 0.189781
84; 105; 0.0364964

Fig 4d 5mum
Start Bin; End Bin; Count
0; 21; 0
21; 42; 0.0348837
42;63; 0.372093
63; 84; 0.523256
84; 105; 0.0697674
